# Supplementary material for: DNA methylation age analysis of rapamycin in common marmosets
Source: GeroScience. 2021 Sep 5;43(5):2413–25. doi: 10.1007/s11357-021-00438-7 (PMC8599537; doi:10.1007/s11357-021-00438-7)
Supplement: Supplementary file 2 — Supplementary file2 (XLSX 198 kb) [file 11357_2021_438_MOESM2_ESM.xlsx]

## Sheet: SupplementMarmosetClockCoef.Com
var	Coef.MarmosetBlood	Coef.HumanMarmosetAgeLogLinear	Coef.HumanMarmosetRelativeAge	rep..Marmoset.Callithrix_jacchus.ASM275486v1.100...dim.datAnnotation...1...	CGid	SYMBOL	GeneRegionID	seqnames	probeStart	probeEnd	width	strand	CGstart	CGend	seq	annotation	geneChr	geneStart	geneEnd	geneLength	geneStrand	transcriptId	distanceToTSS	flank_txIds	flank_geneIds	flank_gene_distances	genic	Intergenic	Promoter	fiveUTR	threeUTR	Exon	Intron	downstream	distal_intergenic	main_Categories	CpG_number_on_geneRegion	CpGs_number_on_gene	ENSEMBL	ENSEMBL_chromosome	ENTREZID	conservationInHuman	CpGislandseqnames	CpGislandstart	CpGislandend	CpGislandwidth	CpGislandstrand	CpGislandlen	CpGislandcount
(Intercept)	1.30537	9.46245	1.46563	Marmoset.Callithrix_jacchus.ASM275486v1.100	NA	NA	NA	NA	NA	NA	NA	NA	NA	NA	NA	NA	NA	NA	NA	NA	NA	NA	NA	NA	NA	NA	NA	NA	NA	NA	NA	NA	NA	NA	NA	NA	NA	NA	NA	NA	NA	NA	NA	NA	NA	NA	NA	NA	NA
cg03555227	1.11872	0.363131	0.0150178	Marmoset.Callithrix_jacchus.ASM275486v1.100	cg03555227	RANBP17	RANBP17_Exon	NTIC01011112.1	140391335	140391384	50	-	140391335	140391336	CGCAGAGCACACTGACCTGGAAGTGCAGCGCCATCTTCCCAGGAGGCGGC	Promoter (<=1kb)	286	139983091	140391368	408278	2	RANBP17-201	0	RANBP17-201	RANBP17	0	TRUE	FALSE	TRUE	FALSE	FALSE	TRUE	TRUE	FALSE	FALSE	Exon	5	33	ENSMMMG00000010468	CZRN01000032.1	NA	conserved gene but different region	NTIC01011112.1	140390695	140391628	934	*	934	114
cg05822633	-1.83861	-0.586972	-0.0790275	Marmoset.Callithrix_jacchus.ASM275486v1.100	cg05822633	BTBD3	BTBD3_Promoter	NTIC01034389.1	16831747	16831796	50	-	16831795	16831796	CACTGGCTGTCTGACTCCATCTGCAGGGCTGTAATACCTACTCTCCTCCG	Promoter (<=1kb)	873	16832187	16837614	5428	1	BTBD3-201	-440	BTBD3-201	BTBD3	0	FALSE	TRUE	TRUE	FALSE	FALSE	FALSE	FALSE	FALSE	FALSE	Promoter	1	6	ENSMMMG00000001534	CZRN01000001.1	107140015	conserved gene but different region	NA	NA	NA	NA	NA	NA	NA
cg11728741	1.27706	0.308506	0.0218533	Marmoset.Callithrix_jacchus.ASM275486v1.100	cg11728741	ANK1	ANK1_Exon	NTIC01003335.1	39159420	39159469	50	-	39159468	39159469	CTGGAGGGCCTGCGCCTCGATGTCTTTGATTTTCTTCAGCTGTTTGGCCG	Promoter (<=1kb)	96	38919970	39159479	239510	2	ANK1-201	10	ANK1-201;ANK1-204;ANK1-205;ANK1-206;ANK1-209;ANK1-210	ANK1;ANK1;ANK1;ANK1;ANK1;ANK1	0;0;0;0;0;0	TRUE	FALSE	TRUE	FALSE	FALSE	TRUE	FALSE	FALSE	FALSE	Exon	2	2	ENSMMMG00000004306	CZRN01000117.1	107159642	conserved gene and region	NTIC01003335.1	39159432	39160380	949	*	949	149
cg20692569	2.203	0.333894	0.0645542	Marmoset.Callithrix_jacchus.ASM275486v1.100	cg20692569	FZD9	FZD9_Exon	NTIC01011112.1	191000245	191000294	50	+	191000245	191000246	CGGCATCGGCTACAACCTGACCCGCATGCCCAACCTGCTGGGCCACACGT	Promoter (<=1kb)	286	191000102	191001877	1776	1	FZD9-201	143	FZD9-201	FZD9	0	TRUE	FALSE	TRUE	FALSE	FALSE	TRUE	FALSE	FALSE	FALSE	Exon	1	1	ENSMMMG00000010138	CZRN01000029.1	NA	conserved gene and region	NTIC01011112.1	190999652	191001305	1654	*	1654	206
cg04422341	NA	0.942772	0.10147	Marmoset.Callithrix_jacchus.ASM275486v1.100	cg04422341	FOXO6	FOXO6_Exon	NTIC01036611.1	80136911	80136960	50	-	80136911	80136912	CGAGCTGTTGCTGTCGCCTTTATCCTTGAAGTAGGGCACGTAACGGACCA	Exon (FOXO6-201/FOXO6, exon 1 of 2)	967	80115967	80138760	22794	2	FOXO6-201	1800	FOXO6-201	FOXO6	0	TRUE	FALSE	FALSE	FALSE	FALSE	TRUE	FALSE	FALSE	FALSE	Exon	6	41	NA	NA	NA	mapped to different genes	NTIC01036611.1	80136818	80138299	1482	*	1482	173
cg00111333	NA	0.607182	0.0430435	Marmoset.Callithrix_jacchus.ASM275486v1.100	cg00111333	PTPRC	PTPRC_Exon	NTIC01010001.1	20630579	20630628	50	+	20630627	20630628	ACAATCAACGGTCGATGGTTTTGATTTTAATTCCAAACTCACCGACAGCG	Exon (MIR181A1-201/MIR181A1-201, exon 1 of 1)	271	20384037	20443609	59573	1	PTPRC-204	246542	NA	NA	NA	TRUE	FALSE	FALSE	FALSE	FALSE	TRUE	FALSE	FALSE	FALSE	Exon	5	6	ENSMMMG00000005315	CZRN01000013.1	107140325	mapped to different genes	NA	NA	NA	NA	NA	NA	NA
cg00200794	NA	1.51871	0.20514	Marmoset.Callithrix_jacchus.ASM275486v1.100	cg00200794	GTPBP2	GTPBP2_Exon	NTIC01022223.1	123070422	123070471	50	+	123070422	123070423	CGCCACCTGCATGAGATTCAGTCTGGCCGAACCTCCAGCATCAGCTTCGA	Exon (GTPBP2-201/GTPBP2, exon 5 of 12)	540	123066991	123074522	7532	1	GTPBP2-201	3431	GTPBP2-201	GTPBP2	0	TRUE	FALSE	FALSE	FALSE	FALSE	TRUE	FALSE	FALSE	FALSE	Exon	7	7	ENSMMMG00000024561	CZRN01000021.1	107143950	conserved gene and region	NA	NA	NA	NA	NA	NA	NA
cg00343092	NA	-0.00238125	-0.00698885	Marmoset.Callithrix_jacchus.ASM275486v1.100	cg00343092	TSPO	TSPO_Promoter	NTIC01000001.1	28759498	28759547	50	+	28759498	28759499	CGGAACTCCCTTGAGGGTCTCAGAATATCTGGGAGACCTCGGGCTCTTGA	Promoter (2-3kb)	1	28762173	28769416	7244	1	TSPO-201	-2626	TSPO-201	TSPO	-2626	FALSE	TRUE	TRUE	FALSE	FALSE	FALSE	FALSE	FALSE	FALSE	Promoter	1	1	ENSMMMG00000002740	CZRN01000077.1	107155814	conserved gene but different region	NTIC01000001.1	28759469	28759617	149	*	149	11
cg00481951	NA	0.152378	0.0331739	Marmoset.Callithrix_jacchus.ASM275486v1.100	cg00481951	SST	SST_Promoter	NTIC01006668.1	9320233	9320282	50	-	9320281	9320282	GTTTCAGCACCTGGGTCAGCGCTTCCCAGGGTCAGCACCAGGGATAGACG	Promoter (<=1kb)	183	9319363	9320709	1347	2	SST-201	427	SST-201	SST	0	TRUE	FALSE	TRUE	FALSE	FALSE	FALSE	TRUE	FALSE	FALSE	Promoter	2	3	ENSMMMG00000009413	CZRN01000066.1	107154299	conserved gene and region	NA	NA	NA	NA	NA	NA	NA
cg00674815	NA	-0.152311	-0.0132761	Marmoset.Callithrix_jacchus.ASM275486v1.100	cg00674815	ADAMTS6	ADAMTS6_Exon	NTIC01011112.1	60792160	60792209	50	-	60792160	60792161	CGCAGGTCCTGCTGCACTCTCCCCATAGTGACCAGGGACCCCAGCCCCCA	Exon (ADAMTS6-201/ADAMTS6, exon 12 of 24)	286	60697735	61020627	322893	2	ADAMTS6-201	228418	ADAMTS6-201	ADAMTS6	0	TRUE	FALSE	FALSE	FALSE	FALSE	TRUE	FALSE	FALSE	FALSE	Exon	14	34	ENSMMMG00000002260	CZRN01000011.1	107139290	conserved gene but different region	NA	NA	NA	NA	NA	NA	NA
cg00676135	NA	0.0776258	0.00472795	Marmoset.Callithrix_jacchus.ASM275486v1.100	cg00676135	POU3F2	POU3F2_Intergenic_upstream	NTIC01022223.1	71833680	71833729	50	-	71833680	71833681	CGCCAAATGTCTAATGACAAATTGAAGGGTTTGGAGATGTGTCTGTCTGT	Distal Intergenic	540	71421076	71422407	1332	2	POU3F2-201	-411322	NA	NA	NA	FALSE	TRUE	FALSE	FALSE	FALSE	FALSE	FALSE	FALSE	TRUE	Intergenic_upstream	35	68	NA	NA	NA	mapped to different genes	NA	NA	NA	NA	NA	NA	NA
cg00827518	NA	1.08015	0.185021	Marmoset.Callithrix_jacchus.ASM275486v1.100	cg00827518	MFSD9	MFSD9_Intron	NTIC01005557.1	8059506	8059555	50	-	8059554	8059555	CTATTCCTCACAAAGGCAAGATATATTATTGCTGTAACGCCATTATTCCG	Intron (NA, intron 4 of 0)	158	7842437	7861895	19459	2	MFSD9-201	-197660	NA	NA	NA	TRUE	FALSE	FALSE	FALSE	FALSE	FALSE	TRUE	FALSE	FALSE	Intron	9	23	ENSMMMG00000018912	CZRN01000100.1	107158536	mapped to different genes	NA	NA	NA	NA	NA	NA	NA
cg00958552	NA	0.291244	0.0300773	Marmoset.Callithrix_jacchus.ASM275486v1.100	cg00958552	SNX31	SNX31_Exon	NTIC01007779.1	3202292	3202341	50	+	3202340	3202341	TGAACCTGGTATCTGGTGATCCTATCTTGTTTCATCTGTTCAAATTTGCG	Exon (NA, exon 7 of 1)	219	3074879	3141321	66443	2	SNX31-203	-60971	NA	NA	NA	TRUE	FALSE	FALSE	FALSE	FALSE	TRUE	TRUE	FALSE	FALSE	Exon	1	1	ENSMMMG00000016151	CZRN01000019.1	107142836	mapped to different genes	NA	NA	NA	NA	NA	NA	NA
cg01193554	NA	-0.11901	-0.0343715	Marmoset.Callithrix_jacchus.ASM275486v1.100	cg01193554	FOXO6	FOXO6_Intron	NTIC01036611.1	80118747	80118796	50	+	80118747	80118748	CGTGTCTTTAAAATGCAACTGCAGGTAGAGAAGACTGTTAACCCTTTGCT	Intron (FOXO6-201/FOXO6, intron 1 of 1)	967	80115967	80138760	22794	2	FOXO6-201	19964	FOXO6-201	FOXO6	0	TRUE	FALSE	FALSE	FALSE	FALSE	FALSE	TRUE	FALSE	FALSE	Intron	17	41	NA	NA	NA	mapped to different genes	NTIC01036611.1	80118531	80118748	218	*	218	12
cg01213012	NA	-4.06638	-0.408603	Marmoset.Callithrix_jacchus.ASM275486v1.100	cg01213012	KLRF2	KLRF2_Exon	NTIC01000002.1	110452136	110452185	50	-	110452136	110452137	CGAAGGTGAACTTCTTGATCTGGATGACCAGGTAGTCAGGGAATGAGGCA	Exon (USP5-201/USP5, exon 14 of 20)	2	107574789	118106261	10531473	1	KLRF2-201	2877347	KLRF2-201;TPI1-201;TPI1-202;USP5-201;USP5-202	KLRF2;TPI1;TPI1;USP5;USP5	0;-4903;-4903;0;0	TRUE	FALSE	FALSE	FALSE	FALSE	TRUE	TRUE	FALSE	FALSE	Exon	88	157	NA	NA	NA	mapped to different genes	NA	NA	NA	NA	NA	NA	NA
cg01245471	NA	-0.00583798	-0.0409073	Marmoset.Callithrix_jacchus.ASM275486v1.100	cg01245471	EVX1	EVX1_Exon	NTIC01002224.1	27983953	27984002	50	-	27984001	27984002	GGTGGCGCAGTCCGGGGTGCAGCTCACCTCGATTTCTTCATAGAAATCCG	Promoter (<=1kb)	64	27980808	27984891	4084	2	EVX1-201	889	EVX1-201	EVX1	0	TRUE	FALSE	TRUE	FALSE	FALSE	TRUE	FALSE	FALSE	FALSE	Exon	2	20	ENSMMMG00000006623	CZRN01000027.1	107146267	mapped to different genes	NTIC01002224.1	27983864	27984260	397	*	397	42
cg01254459	NA	-2.91921	-0.300584	Marmoset.Callithrix_jacchus.ASM275486v1.100	cg01254459	ERO1A	ERO1A_fiveUTR	NTIC01038834.1	51358081	51358130	50	-	51358129	51358130	CATGATGAGAAGCCGTCTCTCATAGGGGATGCCGGGAATGGCCATGGCCG	5' UTR	1055	51374618	51431487	56870	1	ERO1A-202	-16537	NA	NA	NA	TRUE	FALSE	FALSE	TRUE	FALSE	TRUE	FALSE	FALSE	FALSE	fiveUTR	1	2	ENSMMMG00000001747	CZRN01000008.1	107138277	mapped to different genes	NTIC01038834.1	51357827	51358219	393	*	393	24
cg01400401	NA	2.51799	0.317053	Marmoset.Callithrix_jacchus.ASM275486v1.100	cg01400401	FEM1A	FEM1A_Intergenic_upstream	NTIC01011113.1	2512720	2512769	50	+	2512720	2512721	CGGTTCCTCCGATTCTTGGGAAACCCCACCCCCACTCAATTTATTTCCCC	Distal Intergenic	287	2523313	2525322	2010	1	FEM1A-201	-10544	NA	NA	NA	FALSE	TRUE	FALSE	FALSE	FALSE	FALSE	FALSE	FALSE	TRUE	Intergenic_upstream	1	1	ENSMMMG00000018489	CZRN01000089.1	107157453	mapped to different genes	NA	NA	NA	NA	NA	NA	NA
cg01553231	NA	-0.197182	-0.039955	Marmoset.Callithrix_jacchus.ASM275486v1.100	cg01553231	ARAP3	ARAP3_Intergenic_upstream	NTIC01011112.1	161591105	161591154	50	+	161591153	161591154	ACAGCCTCCTCCTGTGTGTGTTTCTGAATGCGTGTGTACCCGCGCGTGCG	Distal Intergenic	286	161606785	161632544	25760	1	ARAP3-201	-15631	NA	NA	NA	FALSE	TRUE	FALSE	FALSE	FALSE	FALSE	FALSE	FALSE	TRUE	Intergenic_upstream	3	6	ENSMMMG00000017803	CZRN01000001.1	107142144	conserved gene and region	NTIC01011112.1	161591135	161591192	58	*	58	8
cg01572513	NA	0.0926654	0.0170182	Marmoset.Callithrix_jacchus.ASM275486v1.100	cg01572513	POU4F2	POU4F2_Promoter	NTIC01033278.1	21542338	21542387	50	-	21542338	21542339	CGCTTTGAAAGAAGTAGAACAACATCTCTAAACAAATTATGACTGGGCCA	Promoter (2-3kb)	821	21537245	21540002	2758	2	POU4F2-201	-2385	POU4F2-201	POU4F2	0	FALSE	TRUE	TRUE	FALSE	FALSE	FALSE	FALSE	FALSE	FALSE	Promoter	7	25	NA	NA	NA	mapped to different genes	NA	NA	NA	NA	NA	NA	NA
cg02037503	NA	0.522234	0.109482	Marmoset.Callithrix_jacchus.ASM275486v1.100	cg02037503	ACIN1	ACIN1_Exon	NTIC01038834.1	80456158	80456207	50	-	80456206	80456207	GGGTAAGTGGCAAGATGGCTCCCCTGCATGTCTCCGGCTGATCGCTGCCG	Promoter (<=1kb)	1055	80456185	80467926	11742	1	ACIN1-203	0	ACIN1-201;ACIN1-202;ACIN1-203;ACIN1-204	ACIN1;ACIN1;ACIN1;ACIN1	0;0;0;0	TRUE	FALSE	TRUE	FALSE	FALSE	TRUE	TRUE	FALSE	FALSE	Exon	18	30	ENSMMMG00000013562	CZRN01000002.1	107148070	conserved gene but different region	NA	NA	NA	NA	NA	NA	NA
cg02056060	NA	0.00595184	0.0188936	Marmoset.Callithrix_jacchus.ASM275486v1.100	cg02056060	POU4F2	POU4F2_Intron	NTIC01033278.1	21525762	21525811	50	+	21525762	21525763	CGCTGCTAATGGAGCGCATAATGACGGCTAATTTTCGATCAGATATAAAT	Intron (NA, intron 2 of 0)	821	21537245	21540002	2758	2	POU4F2-201	14191	NA	NA	NA	TRUE	FALSE	FALSE	FALSE	FALSE	FALSE	TRUE	FALSE	FALSE	Intron	8	25	NA	NA	NA	mapped to different genes	NA	NA	NA	NA	NA	NA	NA
cg02154074	NA	1.84138	0.158029	Marmoset.Callithrix_jacchus.ASM275486v1.100	cg02154074	AUP1	AUP1_Exon	NTIC01005557.1	32782027	32782076	50	+	32782075	32782076	CAATTTGCTTACCACCTGTAGCACCGTGAGTGAGAGCGAGGCCGAGAGCG	Promoter (<=1kb)	158	32781381	32784418	3038	1	AUP1-201	646	LOXL3-201;LOXL3-202;LOXL3-203;LOXL3-204;HTRA2-201;HTRA2-202;HTRA2-203;AUP1-201;DQX1-201	LOXL3;LOXL3;LOXL3;LOXL3;HTRA2;HTRA2;HTRA2;AUP1;DQX1	0;0;0;0;0;0;0;0;-3318	TRUE	FALSE	TRUE	FALSE	FALSE	TRUE	TRUE	FALSE	FALSE	Exon	1	1	ENSMMMG00000004858	CZRN01000065.1	107154233	conserved gene and region	NTIC01005557.1	32780942	32782128	1187	*	1187	101
cg02251239	NA	0.0750319	0.00974247	Marmoset.Callithrix_jacchus.ASM275486v1.100	cg02251239	POU4F1	POU4F1_Intergenic_downstream	NTIC01000001.1	174986432	174986481	50	+	174986432	174986433	CGGTCTACCAGAAAGCTAGCCCAGTTTAGTGCTCAGTTTCAAATGCATAG	Downstream (1-2kb)	1	174988018	174990725	2708	2	POU4F1-201	4244	POU4F1-201	POU4F1	0	FALSE	TRUE	FALSE	FALSE	FALSE	FALSE	FALSE	FALSE	FALSE	Intergenic_downstream	23	32	NA	NA	NA	mapped to different genes	NA	NA	NA	NA	NA	NA	NA
cg02928435	NA	0.729376	0.115545	Marmoset.Callithrix_jacchus.ASM275486v1.100	cg02928435	PAX2	PAX2_Intergenic_upstream	NTIC01004446.1	82887000	82887049	50	-	82887000	82887001	CGGCCATTACGGGAAAGTTAGTGTGAAACATGTTAAATTATCCCCAAAGT	Distal Intergenic	119	82949178	83042264	93087	1	PAX2-202	-62178	NA	NA	NA	FALSE	TRUE	FALSE	FALSE	FALSE	FALSE	FALSE	FALSE	TRUE	Intergenic_upstream	43	166	ENSMMMG00000023055	CZRN01000040.1	107149991	conserved gene and region	NTIC01004446.1	82886923	82887010	88	*	88	13
cg03019000	NA	-1.04164	-0.104003	Marmoset.Callithrix_jacchus.ASM275486v1.100	cg03019000	TEX264	TEX264_Promoter	NTIC01006668.1	26859810	26859859	50	+	26859810	26859811	CGTTTTATCTTTGGGCCCCTAGAAGAGTGCTTTGTAGTTTGTAGGTCCTC	Promoter (4-5kb)	183	26864115	26893822	29708	1	TEX264-201	-4256	TEX264-201;TEX264-202;TEX264-203	TEX264;TEX264;TEX264	-4256;-4256;-4256	FALSE	TRUE	TRUE	FALSE	FALSE	FALSE	FALSE	FALSE	FALSE	Promoter	1	2	ENSMMMG00000001783	CZRN01000020.1	107143429	conserved gene but different region	NA	NA	NA	NA	NA	NA	NA
cg03369923	NA	-0.593645	-0.0588093	Marmoset.Callithrix_jacchus.ASM275486v1.100	cg03369923	PTPRZ1	PTPRZ1_Exon	NTIC01002224.1	120688724	120688773	50	-	120688724	120688725	CGTAGCATGCAAGGCCGAATCACTACTTGAAGCAGCAGGGGTAGTGTTGA	Exon (PTPRZ1-201/PTPRZ1, exon 12 of 29)	64	120637855	120819573	181719	2	PTPRZ1-201	130800	PTPRZ1-201	PTPRZ1	0	TRUE	FALSE	FALSE	FALSE	FALSE	TRUE	FALSE	FALSE	FALSE	Exon	3	4	ENSMMMG00000014884	CZRN01000023.1	107144498	conserved gene but different region	NA	NA	NA	NA	NA	NA	NA
cg03603326	NA	-1.8237	-0.27465	Marmoset.Callithrix_jacchus.ASM275486v1.100	cg03603326	SPRED2	SPRED2_Exon	NTIC01005557.1	42370316	42370365	50	-	42370316	42370317	CGCGGGACAGGCGTCTAGGTGAACAAGAAAATGACCGAAGAAACACACCC	Promoter (<=1kb)	158	42370346	42490191	119846	1	SPRED2-201	0	SPRED2-201	SPRED2	0	TRUE	FALSE	TRUE	FALSE	FALSE	TRUE	FALSE	FALSE	FALSE	Exon	8	25	ENSMMMG00000005882	CZRN01000007.1	107136982	conserved gene but different region	NTIC01005557.1	42370180	42370509	330	*	330	26
cg03717442	NA	-0.267735	-0.0609014	Marmoset.Callithrix_jacchus.ASM275486v1.100	cg03717442	SIX3	SIX3_Intergenic_downstream	NTIC01005557.1	63350590	63350639	50	-	63350638	63350639	GCTTGTCCTAGAAAGTATACAATTGTCACCTCTTTTATGTTTTCTGCCCG	Distal Intergenic	158	63350915	63353612	2698	2	SIX3-201	3022	SIX3-201	SIX3	0	FALSE	TRUE	FALSE	FALSE	FALSE	FALSE	FALSE	FALSE	TRUE	Intergenic_downstream	5	50	NA	NA	NA	mapped to different genes	NA	NA	NA	NA	NA	NA	NA
cg04005032	NA	-0.969171	-0.0164695	Marmoset.Callithrix_jacchus.ASM275486v1.100	cg04005032	OSBPL10	OSBPL10_Promoter	NTIC01008890.1	61371009	61371058	50	+	61371009	61371010	CGTGCCTGCTCCAAATCCCCGGGAAATGCCTGACTCATACAGGAGGAAGA	Promoter (<=1kb)	242	61034048	61370904	336857	2	OSBPL10-202	-105	OSBPL10-201;OSBPL10-202	OSBPL10;OSBPL10	0;0	FALSE	TRUE	TRUE	FALSE	FALSE	FALSE	FALSE	FALSE	FALSE	Promoter	1	4	ENSMMMG00000013949	CZRN01000025.1	107145121	conserved gene but different region	NTIC01008890.1	61370667	61371029	363	*	363	53
cg04084157	NA	2.40526	0.300495	Marmoset.Callithrix_jacchus.ASM275486v1.100	cg04084157	NAT16	NAT16_Intron	NTIC01011112.1	188784500	188784549	50	+	188784500	188784501	CGCTAGCGGAGCTCCGGGAAATGAATGAATGAATGAATGAATGAAATGCT	Intron (NA, intron 2 of 0)	286	188790590	188793444	2855	2	NAT16-201	8895	AP1S1-201;AP1S1-202;AP1S1-203	AP1S1;AP1S1;AP1S1	11371;10063;9110	TRUE	FALSE	FALSE	FALSE	FALSE	FALSE	TRUE	FALSE	FALSE	Intron	1	1	NA	NA	NA	mapped to different genes	NTIC01011112.1	188783927	188784593	667	*	667	67
cg04134624	NA	-1.34599	-0.0306984	Marmoset.Callithrix_jacchus.ASM275486v1.100	cg04134624	CBX6	CBX6_fiveUTR	NTIC01000001.1	3190440	3190489	50	+	3190488	3190489	GGTGCCGCTGAGCAAGATGGAGCTGTCTGCAGTGGGCGAGCGGGTCTTCG	Promoter (<=1kb)	1	3189986	3196339	6354	1	CBX6-201	454	CBX6-201	CBX6	0	TRUE	FALSE	TRUE	TRUE	FALSE	TRUE	FALSE	FALSE	FALSE	fiveUTR	3	4	NA	NA	NA	mapped to different genes	NTIC01000001.1	3189502	3190654	1153	*	1153	155
cg04154445	NA	-0.54367	-0.0665296	Marmoset.Callithrix_jacchus.ASM275486v1.100	cg04154445	SMAD7	SMAD7_Exon	NTIC01003335.1	85376150	85376199	50	-	85376150	85376151	CGAGGAATGCCTGAGATCCGGCCACCTGAACACTTTGCACAGCAGGAGGG	Exon (SMAD7-201/SMAD7, exon 2 of 5)	96	85348458	85377337	28880	2	SMAD7-201	1138	SMAD7-201	SMAD7	0	TRUE	FALSE	FALSE	FALSE	FALSE	TRUE	FALSE	FALSE	FALSE	Exon	9	20	ENSMMMG00000006202	CZRN01000011.1	NA	conserved gene and region	NTIC01003335.1	85375979	85377126	1148	*	1148	127
cg04181812	NA	0.0302391	0.0125726	Marmoset.Callithrix_jacchus.ASM275486v1.100	cg04181812	ATRN	ATRN_Exon	NTIC01034389.1	8916247	8916296	50	+	8916295	8916296	ATGCCTACGTGGCCTCCTTCCCTTTTGGCCAGTGTATGGAATGGTATACG	Exon (ATRN-201/ATRN, exon 17 of 29)	873	8820674	8984848	164175	1	ATRN-201	95573	ATRN-201	ATRN	0	TRUE	FALSE	FALSE	FALSE	FALSE	TRUE	FALSE	FALSE	FALSE	Exon	6	6	ENSMMMG00000023922	CZRN01000001.1	107144201	conserved gene and region	NA	NA	NA	NA	NA	NA	NA
cg04267424	NA	0.243654	0.0421365	Marmoset.Callithrix_jacchus.ASM275486v1.100	cg04267424	PBX1	PBX1_Promoter	NTIC01013335.1	15925039	15925088	50	+	15925039	15925040	CGATCAATGCATATTTGCAAAAGGATTAAGCCACAGATTTAAGCGCCGGG	Promoter (<=1kb)	326	15925357	15975686	50330	1	PBX1-206	-269	PBX1-206;PBX1-205;PBX1-204;PBX1-203;PBX1-201;PBX1-202	PBX1;PBX1;PBX1;PBX1;PBX1;PBX1	0;0;0;0;0;0	FALSE	TRUE	TRUE	FALSE	FALSE	FALSE	FALSE	FALSE	FALSE	Promoter	4	85	ENSMMMG00000021655	CZRN01000030.1	107147252	conserved gene but different region	NA	NA	NA	NA	NA	NA	NA
cg07720974	NA	-0.16011	-0.00118656	Marmoset.Callithrix_jacchus.ASM275486v1.100	cg07720974	HECTD1	HECTD1_Exon	NTIC01038834.1	72614316	72614365	50	-	72614364	72614365	TGTGTAGCGTGGCCAGTAGCAGCGACATCAGCTTGGGTTCGACCAAAACG	Exon (HECTD1-201/HECTD1, exon 24 of 42)	1055	72548043	72639237	91195	1	HECTD1-201	66273	HECTD1-201	HECTD1	0	TRUE	FALSE	FALSE	FALSE	FALSE	TRUE	FALSE	FALSE	FALSE	Exon	19	19	ENSMMMG00000006978	CZRN01000002.1	107143815	mapped to different genes	NA	NA	NA	NA	NA	NA	NA
cg04539724	NA	-0.165122	-0.0184397	Marmoset.Callithrix_jacchus.ASM275486v1.100	cg04539724	NPFF	NPFF_Exon	NTIC01000002.1	68261215	68261264	50	-	68261263	68261264	ATTTCAATGTCATCTCATGCTTGTGTTTATGAACTGCCAGGTGGTCCTCG	Exon (NA, exon 2 of 1)	2	68217598	68218302	705	2	NPFF-201	-42962	NA	NA	NA	TRUE	FALSE	FALSE	FALSE	FALSE	TRUE	FALSE	FALSE	FALSE	Exon	5	11	ENSMMMG00000003352	CZRN01000035.1	107148817	mapped to different genes	NA	NA	NA	NA	NA	NA	NA
cg04555097	NA	0.347953	0.143212	Marmoset.Callithrix_jacchus.ASM275486v1.100	cg04555097	RFX7	RFX7_Exon	NTIC01038834.1	93536673	93536722	50	-	93536673	93536674	CGATGGCAGAGGAACAACAACAGCCGCCACCACAGCAGCCTGATGCCCAT	Promoter (<=1kb)	1055	93536675	93699371	162697	1	RFX7-201	0	RFX7-201	RFX7	0	TRUE	FALSE	TRUE	FALSE	FALSE	TRUE	FALSE	FALSE	FALSE	Exon	7	7	ENSMMMG00000015149	CZRN01000008.1	107138076	conserved gene but different region	NA	NA	NA	NA	NA	NA	NA
cg04574922	NA	-0.377474	-0.0355667	Marmoset.Callithrix_jacchus.ASM275486v1.100	cg04574922	DPF3	DPF3_Exon	NTIC01038834.1	31329437	31329486	50	+	31329437	31329438	CGCAGCACGTACCACGGAGGACTTATTCGGTTCCACGTCAGAAAGTGACA	Exon (DPF3-202/DPF3, exon 9 of 9)	1055	31105663	31382825	277163	1	DPF3-201	223774	DPF3-201;DPF3-202	DPF3;DPF3	0;0	TRUE	FALSE	FALSE	FALSE	FALSE	TRUE	TRUE	FALSE	FALSE	Exon	10	14	ENSMMMG00000015579	CZRN01000002.1	107144464	conserved gene and region	NTIC01038834.1	31329433	31329566	134	*	134	15
cg04582364	NA	1.12091	0.125518	Marmoset.Callithrix_jacchus.ASM275486v1.100	cg04582364	FST	FST_Intron	NTIC01011112.1	48837122	48837171	50	-	48837170	48837171	CACGTGTTGTGTCTGGGTCACTGGTAACTGACATTGATATGGCTGGGGCG	Intron (FST-202/FST, intron 1 of 5)	286	48834977	48841644	6668	1	FST-201	2145	FST-201;FST-202	FST;FST	0;0	TRUE	FALSE	FALSE	FALSE	FALSE	FALSE	TRUE	FALSE	FALSE	Intron	4	8	ENSMMMG00000009517	CZRN01000047.1	107151899	conserved gene and region	NA	NA	NA	NA	NA	NA	NA
cg04690272	NA	-0.254383	-0.0604188	Marmoset.Callithrix_jacchus.ASM275486v1.100	cg04690272	LRP8	LRP8_Exon	NTIC01036611.1	67861557	67861606	50	-	67861605	67861606	AGCTTTTTGTCTTGCCGGGGGAACCAAGGTCACAGCTGCACCAACTCCCG	Exon (LRP8-201/LRP8, exon 19 of 20)	967	67790151	67864297	74147	1	LRP8-201	71406	LRP8-201;LRP8-202;LRP8-203;LRP8-204;LRP8-205;LRP8-206;LRP8-207;LRP8-208	LRP8;LRP8;LRP8;LRP8;LRP8;LRP8;LRP8;LRP8	0;0;0;0;0;71406;71406;71406	TRUE	FALSE	FALSE	FALSE	FALSE	TRUE	TRUE	FALSE	FALSE	Exon	1	1	ENSMMMG00000015678	CZRN01000016.1	NA	conserved gene but different region	NA	NA	NA	NA	NA	NA	NA
cg04735310	NA	-0.0350754	-0.00914839	Marmoset.Callithrix_jacchus.ASM275486v1.100	cg04735310	HOXB9	HOXB9_Promoter	NTIC01034389.1	111118408	111118457	50	+	111118456	111118457	TCAACACGGTGAAGTTTTATTGTATTTCCGGTCCCCAAGATTTATACCCG	Promoter (7-8kb)	873	111125843	111129206	3364	1	HOXB9-201	-7386	NA	NA	NA	FALSE	TRUE	TRUE	FALSE	FALSE	FALSE	FALSE	FALSE	FALSE	Promoter	8	24	NA	NA	NA	mapped to different genes	NTIC01034389.1	111118436	111118756	321	*	321	36
cg04875128	NA	0.099999	0.0192089	Marmoset.Callithrix_jacchus.ASM275486v1.100	cg04875128	OTUD7A	OTUD7A_Exon	NTIC01035500.1	4786331	4786380	50	-	4786331	4786332	CGCCACGTACCCGCAGCAGAACCGCTCGCTGTCGTCGCAGAGCTACAGCC	Exon (OTUD7A-201/OTUD7A, exon 13 of 13)	926	4642998	4786730	143733	1	OTUD7A-201	143333	OTUD7A-201;OTUD7A-202	OTUD7A;OTUD7A	0;0	TRUE	FALSE	FALSE	FALSE	FALSE	TRUE	FALSE	FALSE	FALSE	Exon	1	1	ENSMMMG00000021494	CZRN01000034.1	107148369	conserved gene and region	NTIC01035500.1	4785265	4786854	1590	*	1590	247
cg04931708	NA	1.35337	0.186976	Marmoset.Callithrix_jacchus.ASM275486v1.100	cg04931708	FEZF1	FEZF1_Promoter	NTIC01002224.1	120411868	120411917	50	-	120411916	120411917	GAAATAAGTAGTGATTGTCCCCGAGTCATTGGTGCGCCAAGAACTCTGCG	Promoter (<=1kb)	64	120412104	120414440	2337	1	FEZF1-202	-236	FEZF1-201;FEZF1-202	FEZF1;FEZF1	0;0	FALSE	TRUE	TRUE	FALSE	FALSE	FALSE	FALSE	FALSE	FALSE	Promoter	6	7	ENSMMMG00000015014	CZRN01000023.1	107144605	mapped to different genes	NA	NA	NA	NA	NA	NA	NA
cg04984522	NA	0.0735011	0.00840017	Marmoset.Callithrix_jacchus.ASM275486v1.100	cg04984522	BCL11A	BCL11A_Intergenic_downstream	NTIC01005557.1	48122276	48122325	50	-	48122324	48122325	AGAGTTGAGAAAACTAAGCACAACCTTCAATTTACAGCTGTTTGGTGCCG	Distal Intergenic	158	47399677	47486030	86354	1	BCL11A-206	722648	NA	NA	NA	FALSE	TRUE	FALSE	FALSE	FALSE	FALSE	FALSE	FALSE	TRUE	Intergenic_downstream	44	201	ENSMMMG00000007103	CZRN01000007.1	107137266	mapped to different genes	NA	NA	NA	NA	NA	NA	NA
cg05078979	NA	-0.290768	-0.0191573	Marmoset.Callithrix_jacchus.ASM275486v1.100	cg05078979	BUD13	BUD13_Intergenic_downstream	NTIC01001113.1	14072055	14072104	50	-	14072103	14072104	CTGATTGAGCTGAGATAATTACACTTCATCCAGGTTTCCTGGGAGTTCCG	Distal Intergenic	31	14242705	14266510	23806	2	BUD13-203	194455	NA	NA	NA	FALSE	TRUE	FALSE	FALSE	FALSE	FALSE	FALSE	FALSE	TRUE	Intergenic_downstream	26	46	ENSMMMG00000022995	CZRN01000026.1	107145838	mapped to different genes	NTIC01001113.1	14072103	14072377	275	*	275	30
cg05186581	NA	-2.15529	-0.130928	Marmoset.Callithrix_jacchus.ASM275486v1.100	cg05186581	METAP1	METAP1_Exon	NTIC01033278.1	68933881	68933930	50	-	68933929	68933930	CCAGCTTGATGCAAGTGGGACACTGGAGCTTGGCCTCACTGCTGCAGCCG	Promoter (<=1kb)	821	68884290	68933965	49676	2	METAP1-201	35	METAP1-201;METAP1-202;METAP1-203	METAP1;METAP1;METAP1	0;0;0	TRUE	FALSE	TRUE	FALSE	FALSE	TRUE	FALSE	FALSE	FALSE	Exon	4	4	NA	NA	NA	mapped to different genes	NTIC01033278.1	68933917	68934365	449	*	449	56
cg05270634	NA	-0.137413	-0.0356072	Marmoset.Callithrix_jacchus.ASM275486v1.100	cg05270634	RND2	RND2_Exon	NTIC01034389.1	114300520	114300569	50	+	114300520	114300521	CGAACACCTGCAGCAGCGCCGTCTTGCCGCACTCTGCGTCTCCCACCACC	Promoter (<=1kb)	873	114297353	114300601	3249	2	RND2-201	32	RND2-201;VAT1-201	RND2;VAT1	0;-3590	TRUE	FALSE	TRUE	FALSE	FALSE	TRUE	FALSE	FALSE	FALSE	Exon	1	1	ENSMMMG00000004755	CZRN01000043.1	107150538	conserved gene and region	NTIC01034389.1	114300365	114300940	576	*	576	60
cg05337739	NA	-0.198598	-0.0177145	Marmoset.Callithrix_jacchus.ASM275486v1.100	cg05337739	KLF7	KLF7_Promoter	NTIC01035500.1	121725148	121725197	50	-	121725148	121725149	CGTGTGACCATGTAAGGTAAACAGGGGGCTCATGAAGTCACTGAGGACCA	Promoter (<=1kb)	926	121640272	121726105	85834	2	KLF7-201	908	KLF7-201;KLF7-202	KLF7;KLF7	0;0	TRUE	FALSE	TRUE	FALSE	FALSE	FALSE	TRUE	FALSE	FALSE	Promoter	3	24	ENSMMMG00000014897	CZRN01000009.1	107138644	mapped to different genes	NTIC01035500.1	121725094	121725149	56	*	56	8
cg05361761	NA	-0.119049	-0.0449148	Marmoset.Callithrix_jacchus.ASM275486v1.100	cg05361761	DOC2A	DOC2A_Exon	NTIC01004446.1	22557059	22557108	50	+	22557059	22557060	CGATCGCATGACCATCAACATCCAGGAGCACATGGCCATCAACGTGTGCC	Exon (DOC2A-201/DOC2A, exon 3 of 12)	119	22555710	22561092	5383	1	DOC2A-201	1349	DOC2A-201;INO80E-201;INO80E-202	DOC2A;INO80E;INO80E	0;13577;13577	TRUE	FALSE	FALSE	FALSE	FALSE	TRUE	FALSE	FALSE	FALSE	Exon	3	3	ENSMMMG00000023735	CZRN01000029.1	107146923	conserved gene and region	NTIC01004446.1	22557016	22557204	189	*	189	14
cg05543238	NA	-1.45615	-0.171315	Marmoset.Callithrix_jacchus.ASM275486v1.100	cg05543238	GTF2A1	GTF2A1_Intron	NTIC01038834.1	22785186	22785235	50	-	22785234	22785235	AATATAGACTCTGCCAGGATGGGAAGGTGCTTTTCAGGCCTACGTCACCG	Intron (GTF2A1-201/GTF2A1, intron 1 of 8)	1055	22784103	22826679	42577	1	GTF2A1-201	1083	GTF2A1-201	GTF2A1	0	TRUE	FALSE	FALSE	FALSE	FALSE	FALSE	TRUE	FALSE	FALSE	Intron	1	1	ENSMMMG00000019745	CZRN01000002.1	107149707	conserved gene and region	NTIC01038834.1	22785228	22785387	160	*	160	14
cg05578172	NA	-0.63767	-0.145697	Marmoset.Callithrix_jacchus.ASM275486v1.100	cg05578172	TRRAP	TRRAP_Exon	NTIC01011112.1	186818229	186818278	50	-	186818277	186818278	GGGTAAACCGACCTGGTCCGGCATGCATTCATCATGTAATTTTCCAGACG	Exon (TRRAP-201/TRRAP, exon 59 of 72)	286	186717113	186848367	131255	1	TRRAP-201	101116	TRRAP-201;TRRAP-202	TRRAP;TRRAP	0;0	TRUE	FALSE	FALSE	FALSE	FALSE	TRUE	TRUE	FALSE	FALSE	Exon	5	5	ENSMMMG00000005650	CZRN01000078.1	107155951	conserved gene but different region	NA	NA	NA	NA	NA	NA	NA
cg05755779	NA	0.318361	0.0196758	Marmoset.Callithrix_jacchus.ASM275486v1.100	cg05755779	COLEC10	COLEC10_Exon	NTIC01007779.1	21040172	21040221	50	-	21040220	21040221	TCTTTTGCAAATTCAGAGTCTGGGTCTGGATATTGATAGCCGTCCTACCG	Exon (COLEC10-204/COLEC10, exon 1 of 7)	219	20976848	21081392	104545	1	COLEC10-201	63324	COLEC10-201;COLEC10-202;COLEC10-203;COLEC10-204	COLEC10;COLEC10;COLEC10;COLEC10	0;0;0;0	TRUE	FALSE	FALSE	FALSE	FALSE	TRUE	TRUE	FALSE	FALSE	Exon	1	2	ENSMMMG00000000318	CZRN01000019.1	107142879	mapped to different genes	NA	NA	NA	NA	NA	NA	NA
cg09461098	NA	-0.526331	-0.057606	Marmoset.Callithrix_jacchus.ASM275486v1.100	cg09461098	TNRC6A	TNRC6A_Exon	NTIC01004446.1	18464395	18464444	50	-	18464443	18464444	CAGCCAGTCCTCCAGGTTCAATAGGAGATGGCTGGCCACGTGCCAAATCG	Exon (TNRC6A-201/TNRC6A, exon 19 of 25)	119	18370160	18472217	102058	1	TNRC6A-201	94235	TNRC6A-201;TNRC6A-202	TNRC6A;TNRC6A	0;0	TRUE	FALSE	FALSE	FALSE	FALSE	TRUE	FALSE	FALSE	FALSE	Exon	22	24	ENSMMMG00000023339	CZRN01000029.1	107146553	conserved gene but different region	NA	NA	NA	NA	NA	NA	NA
cg05861987	NA	0.0959793	0.0252934	Marmoset.Callithrix_jacchus.ASM275486v1.100	cg05861987	CADPS2	CADPS2_Intron	NTIC01002224.1	120386103	120386152	50	+	120386103	120386104	CGGAGAAACAACTTTAATCCTTGTTAGAAAATTGCCGAGTCTGGGACTGA	Intron (CADPS2-201/CADPS2, intron 29 of 30)	64	119832532	120395969	563438	1	CADPS2-201	553571	CADPS2-201;CADPS2-202;CADPS2-203	CADPS2;CADPS2;CADPS2	0;0;0	TRUE	FALSE	FALSE	FALSE	FALSE	FALSE	TRUE	FALSE	FALSE	Intron	13	15	ENSMMMG00000015032	CZRN01000023.1	107144502	conserved gene and region	NA	NA	NA	NA	NA	NA	NA
cg06177598	NA	0.0561491	0.00857701	Marmoset.Callithrix_jacchus.ASM275486v1.100	cg06177598	SATB2	SATB2_Intergenic_downstream	NTIC01035500.1	113194711	113194760	50	-	113194759	113194760	AAAATGCATCTTGTTTCTTTCAACCCTTGACTGTTTTGACATTTTCTTCG	Distal Intergenic	926	113456955	113641056	184102	2	SATB2-203	446345	NA	NA	NA	FALSE	TRUE	FALSE	FALSE	FALSE	FALSE	FALSE	FALSE	TRUE	Intergenic_downstream	9	41	ENSMMMG00000011551	CZRN01000009.1	107138577	conserved gene but different region	NA	NA	NA	NA	NA	NA	NA
cg06332339	NA	-0.706509	-0.0490278	Marmoset.Callithrix_jacchus.ASM275486v1.100	cg06332339	NPTN	NPTN_Exon	NTIC01038834.1	129599738	129599787	50	+	129599738	129599739	CGGTGTTTACGGTGACACGGCGCTTCCGAGCACCGTCCCACAGCTGTCTG	Exon (NPTN-201/NPTN, exon 2 of 8)	1055	129565470	129634779	69310	2	NPTN-201	34992	NPTN-201;NPTN-202;NPTN-203;NPTN-204;NPTN-205	NPTN;NPTN;NPTN;NPTN;NPTN	0;0;0;0;0	TRUE	FALSE	FALSE	FALSE	FALSE	TRUE	TRUE	FALSE	FALSE	Exon	20	22	ENSMMMG00000003508	CZRN01000008.1	107137579	conserved gene and region	NTIC01038834.1	129599651	129599905	255	*	255	20
cg06732641	NA	-0.693556	-0.0424243	Marmoset.Callithrix_jacchus.ASM275486v1.100	cg06732641	EXOC4	EXOC4_Exon	NTIC01002224.1	109615100	109615149	50	+	109615148	109615149	GACTGTGCTTCTGTATTTCCCACCAGCTGCTTCTGCCGCCATCTTGGACG	Promoter (<=1kb)	64	108811708	109615141	803434	2	EXOC4-201	0	EXOC4-201;EXOC4-202	EXOC4;EXOC4	0;0	TRUE	FALSE	TRUE	FALSE	FALSE	TRUE	FALSE	FALSE	FALSE	Exon	2	7	ENSMMMG00000013008	CZRN01000036.1	NA	conserved gene but different region	NA	NA	NA	NA	NA	NA	NA
cg06773790	NA	-0.631446	-0.0657035	Marmoset.Callithrix_jacchus.ASM275486v1.100	cg06773790	ARRDC4	ARRDC4_Intron	NTIC01035500.1	9959179	9959228	50	+	9959227	9959228	TTTTGCTCACTTATTCCCAAACGCTTTGCTGGTGCTAAGCAGACATCCCG	Intron (NA, intron 2 of 0)	926	9756536	9767012	10477	2	ARRDC4-201	-192167	NA	NA	NA	TRUE	FALSE	FALSE	FALSE	FALSE	FALSE	TRUE	FALSE	FALSE	Intron	5	16	ENSMMMG00000020820	CZRN01000034.1	107148354	mapped to different genes	NA	NA	NA	NA	NA	NA	NA
cg10155596	NA	-0.436425	-0.0790314	Marmoset.Callithrix_jacchus.ASM275486v1.100	cg10155596	UBR3	UBR3_Intron	NTIC01035500.1	54032411	54032460	50	+	54032459	54032460	ATGAAAATATCATACACATCTACCTCTCTTTGAAGAACTTTAGGCCGTCG	Intron (UBR3-201/UBR3, intron 22 of 38)	926	53897017	54155851	258835	2	UBR3-201	123391	UBR3-201	UBR3	0	TRUE	FALSE	FALSE	FALSE	FALSE	FALSE	TRUE	FALSE	FALSE	Intron	4	5	ENSMMMG00000023543	CZRN01000006.1	107136914	conserved gene and region	NA	NA	NA	NA	NA	NA	NA
cg07032889	NA	-3.00763	-0.377873	Marmoset.Callithrix_jacchus.ASM275486v1.100	cg07032889	MICU2	MICU2_Intergenic_upstream	NTIC01034389.1	148207400	148207449	50	-	148207448	148207449	TGCACGGGCTACGTCAGAATTTACGGATCCTGACTCCAGGAAGGCATGCG	Distal Intergenic	873	148270773	148375224	104452	1	MICU2-202	-63373	NA	NA	NA	FALSE	TRUE	FALSE	FALSE	FALSE	FALSE	FALSE	FALSE	TRUE	Intergenic_upstream	2	10	ENSMMMG00000008572	CZRN01000061.1	107153785	mapped to different genes	NA	NA	NA	NA	NA	NA	NA
cg07131451	NA	4.60451	0.5321	Marmoset.Callithrix_jacchus.ASM275486v1.100	cg07131451	NEUROG2	NEUROG2_Promoter	NTIC01033278.1	55356786	55356835	50	+	55356834	55356835	AGCCACTGAACCACAAGCAGCTTCGCGTTAACTGGAGTGCCTGGGAGTCG	Promoter (<=1kb)	821	55357488	55358306	819	1	NEUROG2-201	-653	NEUROG2-201	NEUROG2	-653	FALSE	TRUE	TRUE	FALSE	FALSE	FALSE	FALSE	FALSE	FALSE	Promoter	14	14	ENSMMMG00000011232	CZRN01000015.1	107141222	mapped to different genes	NTIC01033278.1	55356770	55357313	544	*	544	57
cg07136911	NA	0.208958	0.0339686	Marmoset.Callithrix_jacchus.ASM275486v1.100	cg07136911	NEDD1	NEDD1_Intergenic_downstream	NTIC01000002.1	34239752	34239801	50	+	34239752	34239753	CGTGCAGAATACAGGTACCTATTGTTCCAGAGACAGATATGTAGCCAGCC	Distal Intergenic	2	34790308	34834787	44480	2	NEDD1-201	594986	NA	NA	NA	FALSE	TRUE	FALSE	FALSE	FALSE	FALSE	FALSE	FALSE	TRUE	Intergenic_downstream	7	7	ENSMMMG00000019953	CZRN01000012.1	107139990	mapped to different genes	NA	NA	NA	NA	NA	NA	NA
cg07291563	NA	3.00172	0.272928	Marmoset.Callithrix_jacchus.ASM275486v1.100	cg07291563	GRWD1	GRWD1_Exon	NTIC01011113.1	45857709	45857758	50	+	45857757	45857758	GGGAGGAGCTGGTCATGGACGAGGAGGCCTATGTGCTCTACCACCGAGCG	Promoter (<=1kb)	287	45857579	45863189	5611	1	GRWD1-201	130	GRIN2D-201;GRWD1-201	GRIN2D;GRWD1	55874;0	TRUE	FALSE	TRUE	FALSE	FALSE	TRUE	FALSE	FALSE	FALSE	Exon	1	1	ENSMMMG00000012084	CZRN01000046.1	107151291	conserved gene and region	NTIC01011113.1	45857351	45857758	408	*	408	41
cg07547549	NA	0.419535	0.0319716	Marmoset.Callithrix_jacchus.ASM275486v1.100	cg07547549	SLC12A5	SLC12A5_Intron	NTIC01034389.1	38714760	38714809	50	-	38714808	38714809	GCTCAGCTCCATTGGAATGCTCCGGGCGCTGTCCAAGGTGCTGGAATGCG	Intron (SLC12A5-201/SLC12A5, intron 1 of 25)	873	38707097	38743468	36372	1	SLC12A5-201	7663	SLC12A5-201;SLC12A5-202;SLC12A5-203;SLC12A5-204;SLC12A5-205;SLC12A5-206	SLC12A5;SLC12A5;SLC12A5;SLC12A5;SLC12A5;SLC12A5	0;0;0;0;0;0	TRUE	FALSE	FALSE	FALSE	FALSE	FALSE	TRUE	FALSE	FALSE	Intron	5	9	ENSMMMG00000005674	CZRN01000001.1	107135898	conserved gene and region	NTIC01034389.1	38714735	38714887	153	*	153	14
cg07553761	NA	0.599149	0.06617	Marmoset.Callithrix_jacchus.ASM275486v1.100	cg07553761	SMC4	SMC4_Intergenic_downstream	NTIC01008890.1	16650555	16650604	50	-	16650603	16650604	GTGTGGCGCCAAGTAAAAGATAATTCCTCAGAAGCCGTCGGCCACCGGCG	Distal Intergenic	242	16667080	16701429	34350	2	SMC4-202	50874	NA	NA	NA	FALSE	TRUE	FALSE	FALSE	FALSE	FALSE	FALSE	FALSE	TRUE	Intergenic_downstream	1	5	ENSMMMG00000004167	CZRN01000045.1	107151154	mapped to different genes	NTIC01008890.1	16650590	16651101	512	*	512	53
cg07617136	NA	0.0259882	0.0115877	Marmoset.Callithrix_jacchus.ASM275486v1.100	cg07617136	FIGN	FIGN_Intergenic_upstream	NTIC01035500.1	59953532	59953581	50	-	59953532	59953533	CGAGTTATTATCTCTAAGAAACATAGCTTAATATTTTGGATTCTAAAGGT	Distal Intergenic	926	60200734	60330106	129373	1	FIGN-201	-247202	NA	NA	NA	FALSE	TRUE	FALSE	FALSE	FALSE	FALSE	FALSE	FALSE	TRUE	Intergenic_upstream	22	107	ENSMMMG00000022998	CZRN01000006.1	107136890	conserved gene but different region	NA	NA	NA	NA	NA	NA	NA
cg07692415	NA	1.50427	0.171892	Marmoset.Callithrix_jacchus.ASM275486v1.100	cg07692415	CAV1	CAV1_Exon	NTIC01002224.1	83193651	83193700	50	-	83193699	83193700	CCGGGAACAGGGCAACATCTACAAGCCCAACAACAAGGCCATGGCAGACG	Exon (CAV1-201/CAV1, exon 2 of 3)	64	83192238	83225903	33666	1	CAV1-201	1413	CAV1-201	CAV1	0	TRUE	FALSE	FALSE	FALSE	FALSE	TRUE	FALSE	FALSE	FALSE	Exon	1	1	ENSMMMG00000014351	CZRN01000023.1	107144488	conserved gene but different region	NTIC01002224.1	83193699	83193873	175	*	175	15
cg11086568	NA	-1.47563	-0.0815474	Marmoset.Callithrix_jacchus.ASM275486v1.100	cg11086568	FBXO45	FBXO45_Exon	NTIC01006668.1	18270424	18270473	50	+	18270424	18270425	CGCAGCTCCGCAGCTCGGACAGCTCCAGGTAAGAGAACACCAACTCCAGC	Promoter (<=1kb)	183	18251608	18270598	18991	2	FBXO45-201	125	FBXO45-201	FBXO45	0	TRUE	FALSE	TRUE	FALSE	FALSE	TRUE	FALSE	FALSE	FALSE	Exon	4	4	ENSMMMG00000010104	CZRN01000020.1	107143212	conserved gene and region	NTIC01006668.1	18270320	18271212	893	*	893	106
cg07840912	NA	-1.72961	-0.327626	Marmoset.Callithrix_jacchus.ASM275486v1.100	cg07840912	ZNF536	ZNF536_Intron	NTIC01011113.1	31511137	31511186	50	+	31511137	31511138	CGCGCGAGGCTTAGCTGAAATGTGCCAACAATTCTAGTCAAACAGATGGT	Intron (ZNF536-201/ZNF536, intron 5 of 5)	287	31048255	31540989	492735	1	ZNF536-201	462882	ZNF536-201;ZNF536-204;ZNF536-205;ZNF536-203;ZNF536-206;ZNF536-207	ZNF536;ZNF536;ZNF536;ZNF536;ZNF536;ZNF536	0;0;0;0;0;0	TRUE	FALSE	FALSE	FALSE	FALSE	FALSE	TRUE	FALSE	FALSE	Intron	84	119	ENSMMMG00000007356	CZRN01000046.1	NA	conserved gene and region	NA	NA	NA	NA	NA	NA	NA
cg07847256	NA	0.223785	0.0351805	Marmoset.Callithrix_jacchus.ASM275486v1.100	cg07847256	HS3ST4	HS3ST4_Intergenic_downstream	NTIC01004446.1	19864539	19864588	50	-	19864539	19864540	CGCTAGACAAGCAATATTATGTTAAGAACATGATAAAATACCAGCAGCTC	Distal Intergenic	119	19337305	19767065	429761	1	HS3ST4-201	527283	NA	NA	NA	FALSE	TRUE	FALSE	FALSE	FALSE	FALSE	FALSE	FALSE	TRUE	Intergenic_downstream	2	4	NA	NA	NA	mapped to different genes	NA	NA	NA	NA	NA	NA	NA
cg07850604	NA	0.385247	0.0254502	Marmoset.Callithrix_jacchus.ASM275486v1.100	cg07850604	INSM2	INSM2_Exon	NTIC01038834.1	68139036	68139085	50	+	68139084	68139085	GTTTAGTTCGCTTCACCAGGAATCCCCTTGGCATGGTGGAGTCGAGAGCG	Promoter (<=1kb)	1055	68137357	68139069	1713	2	INSM2-201	0	RALGAPA1-206;RALGAPA1-203;RALGAPA1-204;RALGAPA1-205;INSM2-201	RALGAPA1;RALGAPA1;RALGAPA1;RALGAPA1;INSM2	0;0;0;0;0	TRUE	FALSE	TRUE	FALSE	FALSE	TRUE	TRUE	FALSE	FALSE	Exon	1	2	ENSMMMG00000006417	CZRN01000002.1	107145241	conserved gene but different region	NTIC01038834.1	68138763	68139406	644	*	644	61
cg07933199	NA	-2.57408	-0.18139	Marmoset.Callithrix_jacchus.ASM275486v1.100	cg07933199	MB21D2	MB21D2_Exon	NTIC01006668.1	14532732	14532781	50	+	14532780	14532781	CAGGGAGGCTGCCTTGTTGGCGGTGGGAGCCGCCATCTTCATGCAAAACG	Promoter (<=1kb)	183	14413933	14532773	118841	2	MB21D2-201	0	MB21D2-201	MB21D2	0	TRUE	FALSE	TRUE	FALSE	FALSE	TRUE	FALSE	FALSE	FALSE	Exon	2	4	ENSMMMG00000010348	CZRN01000066.1	NA	conserved gene but different region	NTIC01006668.1	14532752	14533107	356	*	356	43
cg07955995	NA	0.351167	0.0525422	Marmoset.Callithrix_jacchus.ASM275486v1.100	cg07955995	KLF14	KLF14_Promoter	NTIC01002224.1	112163658	112163707	50	-	112163658	112163659	CGCTCTGTTACCATTACCTGGCTCGCCGGCAGAAGAAAGAACGCGGAGAC	Promoter (<=1kb)	64	112164046	112165014	969	1	KLF14-201	-388	KLF14-201	KLF14	0	FALSE	TRUE	TRUE	FALSE	FALSE	FALSE	FALSE	FALSE	FALSE	Promoter	4	7	NA	NA	NA	mapped to different genes	NTIC01002224.1	112163578	112164990	1413	*	1413	193
cg07963404	NA	-4.02126	-0.440237	Marmoset.Callithrix_jacchus.ASM275486v1.100	cg07963404	EHD4	EHD4_Exon	NTIC01038834.1	92992118	92992167	50	-	92992166	92992167	TCTTGCCGGTGCTGTACTGGCCCACCAGCAGGATCATGGGCTTGTTCTCG	Promoter (<=1kb)	1055	92912802	92992340	79539	2	EHD4-201	173	EHD4-201	EHD4	0	TRUE	FALSE	TRUE	FALSE	FALSE	TRUE	FALSE	FALSE	FALSE	Exon	2	2	ENSMMMG00000019857	CZRN01000008.1	107138190	conserved gene and region	NTIC01038834.1	92992166	92992494	329	*	329	47
cg08035723	NA	0.123016	0.0147059	Marmoset.Callithrix_jacchus.ASM275486v1.100	cg08035723	PEX14	PEX14_Intron	NTIC01036611.1	109447341	109447390	50	-	109447341	109447342	CGCAGACAATGCCTCAGTGATAAGCATGCAGATTGTGCACCTAGTTCAGA	Intron (PEX14-201/PEX14, intron 3 of 7)	967	109421756	109568721	146966	2	PEX14-202	121331	PEX14-202;PEX14-201	PEX14;PEX14	0;0	TRUE	FALSE	FALSE	FALSE	FALSE	FALSE	TRUE	FALSE	FALSE	Intron	48	48	ENSMMMG00000016957	CZRN01000074.1	107155508	conserved gene and region	NA	NA	NA	NA	NA	NA	NA
cg08069459	NA	-0.0821313	-0.010459	Marmoset.Callithrix_jacchus.ASM275486v1.100	cg08069459	LINGO1	LINGO1_Intron	NTIC01038834.1	108102310	108102359	50	+	108102310	108102311	CGGAATAATTATGCCTATTTCATGTGACACCCAAATTGATTGCCGCCAGG	Intron (LINGO1-201/LINGO1, intron 1 of 2)	1055	108060168	108116629	56462	1	LINGO1-201	42142	LINGO1-201;LINGO1-202	LINGO1;LINGO1	0;0	TRUE	FALSE	FALSE	FALSE	FALSE	FALSE	TRUE	FALSE	FALSE	Intron	20	30	ENSMMMG00000002077	CZRN01000008.1	107137926	conserved gene and region	NA	NA	NA	NA	NA	NA	NA
cg08215831	NA	0.250689	0.0188935	Marmoset.Callithrix_jacchus.ASM275486v1.100	cg08215831	CRH	CRH_Promoter	NTIC01007779.1	76320722	76320771	50	-	76320770	76320771	TGATTTATGCAGGAGCAGAGGCAGCACGCAATCGAGCTGTCAAGAGAGCG	Promoter (1-2kb)	219	76321808	76322401	594	1	CRH-201	-1086	CRH-201;TRIM55-201;TRIM55-202;TRIM55-203;TRIM55-204;TRIM55-205	CRH;TRIM55;TRIM55;TRIM55;TRIM55;TRIM55	-1037;51884;51884;51884;51884;51884	FALSE	TRUE	TRUE	FALSE	FALSE	FALSE	FALSE	FALSE	FALSE	Promoter	3	3	ENSMMMG00000002625	CZRN01000017.1	107142343	conserved gene and region	NA	NA	NA	NA	NA	NA	NA
cg08233123	NA	-0.0176982	-0.00935177	Marmoset.Callithrix_jacchus.ASM275486v1.100	cg08233123	UVSSA	UVSSA_Intron	NTIC01033278.1	160603474	160603523	50	+	160603522	160603523	CTGCTATTTATATGCTAATGCCCTCCCTGGAAGGCCGTGCAAATTGCCCG	Intron (UVSSA-201/UVSSA, intron 6 of 6)	821	160597184	160616131	18948	2	UVSSA-201	12608	UVSSA-201	UVSSA	0	TRUE	FALSE	FALSE	FALSE	FALSE	FALSE	TRUE	FALSE	FALSE	Intron	1	1	ENSMMMG00000009148	CZRN01000010.1	107139076	conserved gene and region	NTIC01033278.1	160603509	160603635	127	*	127	10
cg08437267	NA	-1.62048	-0.187596	Marmoset.Callithrix_jacchus.ASM275486v1.100	cg08437267	NOP56	NOP56_Exon	NTIC01034389.1	8031070	8031119	50	-	8031118	8031119	ATGAGCCAAGTAGCCCCCAGCCTGTCAGCCCTAATTGGGGAAGCGGTGCG	Exon (NOP56-201/NOP56, exon 8 of 13)	873	8027766	8033818	6053	1	NOP56-201	3304	IDH3B-201;IDH3B-202;IDH3B-203;IDH3B-204;NOP56-201;NOP56-202	IDH3B;IDH3B;IDH3B;IDH3B;NOP56;NOP56	0;0;0;0;0;0	TRUE	FALSE	FALSE	FALSE	FALSE	TRUE	TRUE	FALSE	FALSE	Exon	4	4	NA	NA	NA	mapped to different genes	NA	NA	NA	NA	NA	NA	NA
cg08464053	NA	0.400336	0.00852915	Marmoset.Callithrix_jacchus.ASM275486v1.100	cg08464053	SOX2	SOX2_Promoter	NTIC01006668.1	3354000	3354049	50	+	3354000	3354001	CGTCACATGGATGGTTGTCTATTAACTTGTTCAAAAAAGTATCAGGAGTT	Promoter (<=1kb)	183	3354462	3355421	960	1	SOX2-201	-413	SOX2-201	SOX2	0	FALSE	TRUE	TRUE	FALSE	FALSE	FALSE	FALSE	FALSE	FALSE	Promoter	9	46	ENSMMMG00000003111	CZRN01000038.1	107149540	mapped to different genes	NTIC01006668.1	3353694	3354012	319	*	319	33
cg08510667	NA	0.0797732	5.0298e-05	Marmoset.Callithrix_jacchus.ASM275486v1.100	cg08510667	SOCS3	SOCS3_Exon	NTIC01034389.1	155159221	155159270	50	+	155159221	155159222	CGCCGGGATGAGCCGCCCCCTGGACACCAGCCTGCGCCTCAAGACCTTCA	Promoter (<=1kb)	873	155159195	155159872	678	1	SOCS3-201	26	SOCS3-201	SOCS3	0	TRUE	FALSE	TRUE	FALSE	FALSE	TRUE	FALSE	FALSE	FALSE	Exon	9	9	ENSMMMG00000008401	CZRN01000091.1	107157733	conserved gene and region	NTIC01034389.1	155157934	155159546	1613	*	1613	196
cg08707435	NA	-0.405622	-0.0593844	Marmoset.Callithrix_jacchus.ASM275486v1.100	cg08707435	SF1	SF1_threeUTR	NTIC01001113.1	116935866	116935915	50	+	116935914	116935915	GGTGGTAGTCGTCGTATCTGGGGTGGTAAAGAAGCCCAAGGTCACACGCG	3' UTR	31	116935117	116948150	13034	2	SF1-201	12235	SF1-201;SF1-202;SF1-203;SF1-204	SF1;SF1;SF1;SF1	0;0;0;0	TRUE	FALSE	FALSE	FALSE	TRUE	TRUE	TRUE	FALSE	FALSE	threeUTR	14	27	ENSMMMG00000008482	CZRN01000004.1	107135984	conserved gene but different region	NTIC01001113.1	116935811	116936018	208	*	208	20
cg08868548	NA	-0.00311534	-0.00710913	Marmoset.Callithrix_jacchus.ASM275486v1.100	cg08868548	PEX14	PEX14_Intron	NTIC01036611.1	109526987	109527036	50	+	109526987	109526988	CGCTGCCCTGTACATTTACAGAAAAGTACCTCTGATATAATAAAGGCTCA	Intron (PEX14-202/PEX14, intron 2 of 8)	967	109421756	109568721	146966	2	PEX14-202	41685	PEX14-202	PEX14	0	TRUE	FALSE	FALSE	FALSE	FALSE	FALSE	TRUE	FALSE	FALSE	Intron	48	48	ENSMMMG00000016957	CZRN01000074.1	107155508	conserved gene and region	NA	NA	NA	NA	NA	NA	NA
cg08873209	NA	0.631233	0.0711699	Marmoset.Callithrix_jacchus.ASM275486v1.100	cg08873209	NFYC	NFYC_Intergenic_upstream	NTIC01036611.1	80805468	80805517	50	-	80805516	80805517	GCCATTTTTCTTTGTCTTTCAGCTGACCCCTGCCTCAGTGAAAAACTCCG	Distal Intergenic	967	80747043	80779162	32120	2	NFYC-201	-26355	NA	NA	NA	FALSE	TRUE	FALSE	FALSE	FALSE	FALSE	FALSE	FALSE	TRUE	Intergenic_upstream	1	5	ENSMMMG00000002381	CZRN01000016.1	107141900	conserved gene but different region	NA	NA	NA	NA	NA	NA	NA
cg08965235	NA	-0.491202	-0.0510485	Marmoset.Callithrix_jacchus.ASM275486v1.100	cg08965235	LTBP3	LTBP3_Exon	NTIC01001113.1	117747782	117747831	50	-	117747782	117747783	CGTCATGTTGGAGCCCTGCTGACAACTGTCCCGACACTGGCCCTTGAGAC	Promoter (<=1kb)	31	117729862	117748045	18184	2	LTBP3-201	214	LTBP3-201;LTBP3-202;LTBP3-203	LTBP3;LTBP3;LTBP3	0;0;0	TRUE	FALSE	TRUE	FALSE	FALSE	TRUE	FALSE	FALSE	FALSE	Exon	2	3	ENSMMMG00000019759	CZRN01000087.1	107156934	conserved gene and region	NTIC01001113.1	117747700	117748484	785	*	785	93
cg08965464	NA	0.994988	0.144106	Marmoset.Callithrix_jacchus.ASM275486v1.100	cg08965464	EPHA4	EPHA4_fiveUTR	NTIC01035500.1	136273814	136273863	50	+	136273814	136273815	CGCTGCTCCTGCCGCTTCTATCCCAGTGGAATAAATGCTTAAGTTAGGAG	Promoter (<=1kb)	926	136127914	136273850	145937	2	EPHA4-201	0	EPHA4-201	EPHA4	0	TRUE	FALSE	TRUE	TRUE	FALSE	TRUE	FALSE	FALSE	FALSE	fiveUTR	1	4	ENSMMMG00000020979	CZRN01000009.1	107138736	conserved gene and region	NTIC01035500.1	136273495	136273827	333	*	333	38
cg09258317	NA	-2.12273	-0.326062	Marmoset.Callithrix_jacchus.ASM275486v1.100	cg09258317	TMEM218	TMEM218_Intergenic_upstream	NTIC01001113.1	22660624	22660673	50	-	22660624	22660625	CGGCTGCCTCAGAGCGCGTGTGTTTTATTCCAGTCCCCAAGCCAGAGTAT	Distal Intergenic	31	22587148	22591500	4353	2	TMEM218-201	-69173	NA	NA	NA	FALSE	TRUE	FALSE	FALSE	FALSE	FALSE	FALSE	FALSE	TRUE	Intergenic_upstream	14	14	ENSMMMG00000000921	CZRN01000059.1	107153487	mapped to different genes	NTIC01001113.1	22660579	22660641	63	*	63	12
cg12373771	NA	0.410664	0.0301054	Marmoset.Callithrix_jacchus.ASM275486v1.100	cg12373771	TMEM121B	TMEM121B_Exon	NTIC01000001.1	57147	57196	50	-	57195	57196	AGCACCAGTACAGGTCGGTGACGGCGATGAGGTACAGGTCCAGCAGGCCG	Promoter (<=1kb)	1	56095	57834	1740	2	TMEM121B-201	638	TMEM121B-201	TMEM121B	0	TRUE	FALSE	TRUE	FALSE	FALSE	TRUE	FALSE	FALSE	FALSE	Exon	1	1	NA	NA	NA	mapped to different genes	NTIC01000001.1	56854	58507	1654	*	1654	206
cg09689442	NA	-0.14795	-0.0212444	Marmoset.Callithrix_jacchus.ASM275486v1.100	cg09689442	AP3B1	AP3B1_Intron	NTIC01011112.1	72004373	72004422	50	-	72004421	72004422	AAAAGGTTTAATTTCCATTTTCCTGCATCAGCTTTATTTATAAAATGTCG	Intron (AP3B1-201/AP3B1, intron 7 of 26)	286	71811181	72091163	279983	2	AP3B1-201	86741	AP3B1-201;AP3B1-202	AP3B1;AP3B1	0;0	TRUE	FALSE	FALSE	FALSE	FALSE	FALSE	TRUE	FALSE	FALSE	Intron	19	23	ENSMMMG00000003600	CZRN01000049.1	107152303	conserved gene and region	NA	NA	NA	NA	NA	NA	NA
cg09821379	NA	0.268138	0.0378824	Marmoset.Callithrix_jacchus.ASM275486v1.100	cg09821379	CXXC5	CXXC5_Intergenic_upstream	NTIC01011112.1	163690969	163691018	50	-	163691017	163691018	GGCGGCGGAGATCCCCCCTCCTGACATTGGCTGGAAAGTGGAGCAGCTCG	Distal Intergenic	286	163643991	163646350	2360	2	CXXC5-201	-44668	NA	NA	NA	FALSE	TRUE	FALSE	FALSE	FALSE	FALSE	FALSE	FALSE	TRUE	Intergenic_upstream	13	60	ENSMMMG00000010012	CZRN01000001.1	107141605	conserved gene but different region	NTIC01011112.1	163691017	163691172	156	*	156	19
cg09919810	NA	0.140384	0.0379522	Marmoset.Callithrix_jacchus.ASM275486v1.100	cg09919810	NKX6-1	NKX6-1_Intergenic_downstream	NTIC01033278.1	83335003	83335052	50	+	83335051	83335052	ACCTCCCCATAAATCATTCCGGCAAACTGAAATTAACAGCTACTGGAGCG	Distal Intergenic	821	83279481	83284908	5428	1	NKX6-1-201	55522	NA	NA	NA	FALSE	TRUE	FALSE	FALSE	FALSE	FALSE	FALSE	FALSE	TRUE	Intergenic_downstream	25	28	ENSMMMG00000004682	CZRN01000060.1	107153646	conserved gene and region	NA	NA	NA	NA	NA	NA	NA
cg09938207	NA	0.0291508	0.00960009	Marmoset.Callithrix_jacchus.ASM275486v1.100	cg09938207	CTTNBP2NL	CTTNBP2NL_Intergenic_upstream	NTIC01036611.1	8521520	8521569	50	+	8521520	8521521	CGGTGAGATGAATCTTAATGAATAATGTCCTATGAATATTTAATTTTTGA	Distal Intergenic	967	8425402	8463136	37735	2	CTTNBP2NL-201	-58384	NA	NA	NA	FALSE	TRUE	FALSE	FALSE	FALSE	FALSE	FALSE	FALSE	TRUE	Intergenic_upstream	1	1	ENSMMMG00000012103	CZRN01000080.1	107156146	conserved gene but different region	NA	NA	NA	NA	NA	NA	NA
cg12632056	NA	-0.413455	-0.0839807	Marmoset.Callithrix_jacchus.ASM275486v1.100	cg12632056	PHF12	PHF12_Intron	NTIC01034389.1	98210300	98210349	50	-	98210348	98210349	GCCTCTTAGGAAATCGGGCCGGGTTAGACAATTAAAATTGCCCTTGGGCG	Intron (PHF12-201/PHF12, intron 2 of 11)	873	98208626	98250371	41746	1	PHF12-201	1674	PHF12-201;PHF12-202	PHF12;PHF12	0;0	TRUE	FALSE	FALSE	FALSE	FALSE	FALSE	TRUE	FALSE	FALSE	Intron	5	25	ENSMMMG00000011760	CZRN01000072.1	107155243	conserved gene and region	NTIC01034389.1	98210290	98210435	146	*	146	15
cg10233638	NA	-0.232235	-0.0182973	Marmoset.Callithrix_jacchus.ASM275486v1.100	cg10233638	FIGN	FIGN_Intron	NTIC01035500.1	60202297	60202346	50	-	60202297	60202298	CGATTTCCCTCTGTGATGTTAAAGCTGTAATATATATTCAGAGCAGATTG	Intron (FIGN-201/FIGN, intron 1 of 1)	926	60200734	60330106	129373	1	FIGN-201	1563	FIGN-201	FIGN	0	TRUE	FALSE	FALSE	FALSE	FALSE	FALSE	TRUE	FALSE	FALSE	Intron	23	107	ENSMMMG00000022998	CZRN01000006.1	107136890	conserved gene and region	NA	NA	NA	NA	NA	NA	NA
cg10491556	NA	-0.304374	-0.000421597	Marmoset.Callithrix_jacchus.ASM275486v1.100	cg10491556	HMX3	HMX3_Exon	NTIC01004446.1	105553756	105553805	50	-	105553756	105553757	CGCACTACCTGGAGCGCTCCCCAGCCTGGTGGTACCCCTACACCCTGACC	Promoter (<=1kb)	119	105552758	105558065	5308	1	HMX3-201	998	HMX3-201	HMX3	0	TRUE	FALSE	TRUE	FALSE	FALSE	TRUE	FALSE	FALSE	FALSE	Exon	1	21	NA	NA	NA	mapped to different genes	NTIC01004446.1	105553112	105554113	1002	*	1002	100
cg10501210	NA	-0.687874	-0.0867967	Marmoset.Callithrix_jacchus.ASM275486v1.100	cg10501210	gene:ENSCJAG00000067384	gene:ENSCJAG00000067384_Promoter	NTIC01010001.1	30012196	30012245	50	+	30012196	30012197	CGCCTGCGCAGACCCAAATCTTGGTCCCGCCGTAAGGTGCCGCAGTCCCG	Promoter (7-8kb)	271	30004752	30005072	321	2	transcript:ENSCJAT00000102122	-7124	NA	NA	NA	FALSE	TRUE	TRUE	FALSE	FALSE	FALSE	FALSE	FALSE	FALSE	Promoter	3	3	NA	NA	NA	mapped to different genes	NA	NA	NA	NA	NA	NA	NA
cg10508317	NA	0.0543636	0.00516952	Marmoset.Callithrix_jacchus.ASM275486v1.100	cg10508317	SOCS3	SOCS3_Exon	NTIC01034389.1	155159224	155159273	50	+	155159224	155159225	CGGGATGAGCCGCCCCCTGGACACCAGCCTGCGCCTCAAGACCTTCAGCT	Promoter (<=1kb)	873	155159195	155159872	678	1	SOCS3-201	29	SOCS3-201	SOCS3	0	TRUE	FALSE	TRUE	FALSE	FALSE	TRUE	FALSE	FALSE	FALSE	Exon	9	9	ENSMMMG00000008401	CZRN01000091.1	107157733	conserved gene and region	NTIC01034389.1	155157934	155159546	1613	*	1613	196
cg10529428	NA	-0.0278591	-0.0211878	Marmoset.Callithrix_jacchus.ASM275486v1.100	cg10529428	ZIC5	ZIC5_Intergenic_downstream	NTIC01000001.1	196526619	196526668	50	-	196526619	196526620	CGTTTTAAAGCAGAAAATAAGAAGGGGAAACTTGTTTTATACACTCTATA	Distal Intergenic	1	196530006	196536268	6263	2	ZIC5-201	9649	ZIC5-201	ZIC5	0	FALSE	TRUE	FALSE	FALSE	FALSE	FALSE	FALSE	FALSE	TRUE	Intergenic_downstream	22	27	NA	NA	NA	mapped to different genes	NA	NA	NA	NA	NA	NA	NA
cg10868173	NA	-0.813306	-0.131877	Marmoset.Callithrix_jacchus.ASM275486v1.100	cg10868173	ZSWIM8	ZSWIM8_Exon	NTIC01004446.1	46285168	46285217	50	-	46285216	46285217	TCCAAGGCAAACATGCCAACTCGGAAGGCCAGGTTGTGGTGCTCTGGACG	Exon (ZSWIM8-201/ZSWIM8, exon 12 of 26)	119	46277411	46292926	15516	2	ZSWIM8-201	7709	ZSWIM8-201;ZSWIM8-202;ZSWIM8-203	ZSWIM8;ZSWIM8;ZSWIM8	0;0;0	TRUE	FALSE	FALSE	FALSE	FALSE	TRUE	FALSE	FALSE	FALSE	Exon	13	21	ENSMMMG00000023458	CZRN01000094.1	107158123	conserved gene and region	NA	NA	NA	NA	NA	NA	NA
cg10899907	NA	-2.31851	-0.0325842	Marmoset.Callithrix_jacchus.ASM275486v1.100	cg10899907	SPEN	SPEN_Exon	NTIC01036611.1	104776898	104776947	50	+	104776946	104776947	GGGCCTCGTGTCACTCACCGTTTGAAATGCTCGATGATCTTCTCTTCCCG	Promoter (<=1kb)	967	104680346	104776998	96653	2	SPEN-201	51	SPEN-201	SPEN	0	TRUE	FALSE	TRUE	FALSE	FALSE	TRUE	TRUE	FALSE	FALSE	Exon	17	18	NA	NA	NA	mapped to different genes	NTIC01036611.1	104776333	104777139	807	*	807	115
cg11002854	NA	0.712196	0.0909083	Marmoset.Callithrix_jacchus.ASM275486v1.100	cg11002854	POU3F3	POU3F3_Exon	NTIC01005557.1	9582264	9582313	50	-	9582312	9582313	TCATTTTGATTTGGCCTCCCGCTGCGAATGGGACTGCTTTGTCTCAGCCG	Exon (NA, exon 1 of 1)	158	10014322	10015824	1503	1	POU3F3-201	-432058	NA	NA	NA	TRUE	FALSE	FALSE	FALSE	FALSE	TRUE	FALSE	FALSE	FALSE	Exon	6	68	NA	NA	NA	mapped to different genes	NA	NA	NA	NA	NA	NA	NA
cg13264741	NA	-1.48082	-0.0398047	Marmoset.Callithrix_jacchus.ASM275486v1.100	cg13264741	GRIN2B	GRIN2B_Promoter	NTIC01000002.1	121882640	121882689	50	+	121882640	121882641	CGAGAGGAATTGAAAACAGCTGGTACCGGTCTATAAATAATTCAGAAAAG	Promoter (<=1kb)	2	121453464	121882504	429041	2	GRIN2B-201	-136	GRIN2B-201	GRIN2B	0	FALSE	TRUE	TRUE	FALSE	FALSE	FALSE	FALSE	FALSE	FALSE	Promoter	2	7	ENSMMMG00000016053	CZRN01000053.1	107152685	conserved gene but different region	NTIC01000002.1	121882343	121882667	325	*	325	15
cg11141605	NA	0.0343156	0.016779	Marmoset.Callithrix_jacchus.ASM275486v1.100	cg11141605	CELF4	CELF4_Exon	NTIC01003335.1	73799482	73799531	50	+	73799482	73799483	CGATCCACAAACACTTTCGAGGAGATGACATTACCGAAAGGGAGGAACAT	Exon (CELF4-201/CELF4, exon 11 of 14)	96	73785502	74106469	320968	2	CELF4-201	306938	CELF4-201;CELF4-202;CELF4-203;CELF4-204	CELF4;CELF4;CELF4;CELF4	0;0;0;0	TRUE	FALSE	FALSE	FALSE	FALSE	TRUE	TRUE	FALSE	FALSE	Exon	24	104	ENSMMMG00000007204	CZRN01000011.1	107139325	conserved gene and region	NA	NA	NA	NA	NA	NA	NA
cg11242021	NA	-1.37815	-0.165876	Marmoset.Callithrix_jacchus.ASM275486v1.100	cg11242021	NCOR1	NCOR1_Exon	NTIC01034389.1	78482380	78482429	50	+	78482428	78482429	TTACTGCAGCTAACTTCATAGACGTGATCATCACCCGGCAAATTGCCTCG	Exon (NCOR1-201/NCOR1, exon 36 of 45)	873	78354195	78510839	156645	1	NCOR1-201	128185	NCOR1-201;NCOR1-202	NCOR1;NCOR1	0;0	TRUE	FALSE	FALSE	FALSE	FALSE	TRUE	FALSE	FALSE	FALSE	Exon	7	10	ENSMMMG00000003090	CZRN01000138.1	107160165	conserved gene and region	NA	NA	NA	NA	NA	NA	NA
cg11275402	NA	-1.18039	-0.120911	Marmoset.Callithrix_jacchus.ASM275486v1.100	cg11275402	ZSWIM8	ZSWIM8_Exon	NTIC01004446.1	46281160	46281209	50	-	46281160	46281161	CGTGAGAGCCAGTTGGGAGAAACAAAGTTGTGCAGGCCAAGGGCATAAAG	Exon (ZSWIM8-201/ZSWIM8, exon 19 of 26)	119	46277411	46292926	15516	2	ZSWIM8-201	11717	ZSWIM8-201;ZSWIM8-202;ZSWIM8-203	ZSWIM8;ZSWIM8;ZSWIM8	0;0;0	TRUE	FALSE	FALSE	FALSE	FALSE	TRUE	FALSE	FALSE	FALSE	Exon	13	21	ENSMMMG00000023458	CZRN01000094.1	107158123	mapped to different genes	NA	NA	NA	NA	NA	NA	NA
cg11369802	NA	-0.209744	-0.0438467	Marmoset.Callithrix_jacchus.ASM275486v1.100	cg11369802	CACNA1E	CACNA1E_Exon	NTIC01013335.1	13423718	13423767	50	+	13423718	13423719	CGATGAGCTTCTTGGCATATTTCCTGACAATGTTATCTTCTCCGAAGATG	Exon (CACNA1E-201/CACNA1E, exon 4 of 51)	326	13092367	13601738	509372	2	CACNA1E-201	177971	CACNA1E-201;CACNA1E-202;CACNA1E-203;CACNA1E-204;CACNA1E-205;CACNA1E-206;CACNA1E-207;CACNA1E-208;CACNA1E-209;CACNA1E-210	CACNA1E;CACNA1E;CACNA1E;CACNA1E;CACNA1E;CACNA1E;CACNA1E;CACNA1E;CACNA1E;CACNA1E	0;0;0;0;0;0;0;0;0;0	TRUE	FALSE	FALSE	FALSE	FALSE	TRUE	FALSE	FALSE	FALSE	Exon	18	21	ENSMMMG00000015391	CZRN01000030.1	107147324	conserved gene and region	NA	NA	NA	NA	NA	NA	NA
cg11419859	NA	-0.346079	-0.0320089	Marmoset.Callithrix_jacchus.ASM275486v1.100	cg11419859	GRIN1	GRIN1_Exon	NTIC01000001.1	31694477	31694526	50	+	31694477	31694478	CGGCAGCACTGTGTCTTTTTGGTTTTGCAAAGCGCCGCGTCCACCCCCGG	Exon (GRIN1-204/GRIN1, exon 21 of 21)	1	31693927	31722310	28384	2	GRIN1-201	27784	TMEM210-201;LRRC26-201;GRIN1-201;GRIN1-202;GRIN1-203;GRIN1-204;GRIN1-205	TMEM210;LRRC26;GRIN1;GRIN1;GRIN1;GRIN1;GRIN1	4656;2499;0;0;0;0;0	TRUE	FALSE	FALSE	FALSE	FALSE	TRUE	TRUE	FALSE	FALSE	Exon	4	7	NA	NA	NA	mapped to different genes	NTIC01000001.1	31694195	31694656	462	*	462	43
cg11457304	NA	0.0951889	0.0133681	Marmoset.Callithrix_jacchus.ASM275486v1.100	cg11457304	HES5	HES5_Exon	NTIC01036611.1	117292967	117293016	50	-	117292967	117292968	CGCGGCACCAGCCCAACTCCAAGCTGGAGAAGGCCGACATCCTGGAGATG	Promoter (<=1kb)	967	117292735	117293411	677	1	HES5-201	232	HES5-201;PANK4-201;PANK4-202	HES5;PANK4;PANK4	0;-3194;-3218	TRUE	FALSE	TRUE	FALSE	FALSE	TRUE	FALSE	FALSE	FALSE	Exon	1	3	NA	NA	NA	mapped to different genes	NTIC01036611.1	117292324	117293558	1235	*	1235	150
cg11510223	NA	-0.610025	-0.0632098	Marmoset.Callithrix_jacchus.ASM275486v1.100	cg11510223	FGFR1	FGFR1_Exon	NTIC01003335.1	35835070	35835119	50	+	35835118	35835119	GATGGGAGAGTCCGATAGAGTTACCCGCCAAGCACGTATACTCCCCTGCG	Exon (FGFR1-201/FGFR1, exon 7 of 17)	96	35826325	35875832	49508	2	FGFR1-201	40713	FGFR1-201;FGFR1-202;FGFR1-203;FGFR1-204;FGFR1-205;FGFR1-206;FGFR1-207;FGFR1-208	FGFR1;FGFR1;FGFR1;FGFR1;FGFR1;FGFR1;FGFR1;FGFR1	0;0;0;0;0;0;0;0	TRUE	FALSE	FALSE	FALSE	FALSE	TRUE	TRUE	FALSE	FALSE	Exon	7	8	ENSMMMG00000015932	CZRN01000073.1	107155394	conserved gene but different region	NA	NA	NA	NA	NA	NA	NA
cg11672287	NA	-0.00433783	-0.0128668	Marmoset.Callithrix_jacchus.ASM275486v1.100	cg11672287	gene:ENSCJAG00000066319	gene:ENSCJAG00000066319_Intergenic_upstream	NTIC01034389.1	78897374	78897423	50	+	78897422	78897423	TCCAGCTGCACAAACATTCCCAGAATTCAGAGCCGGCTCTGTCTGGGGCG	Distal Intergenic	873	78872736	78874040	1305	2	transcript:ENSCJAT00000091746	-23334	NA	NA	NA	FALSE	TRUE	FALSE	FALSE	FALSE	FALSE	FALSE	FALSE	TRUE	Intergenic_upstream	1	1	NA	NA	NA	mapped to different genes	NA	NA	NA	NA	NA	NA	NA
cg11675295	NA	-0.17933	-0.012805	Marmoset.Callithrix_jacchus.ASM275486v1.100	cg11675295	DNAJA4	DNAJA4_Exon	NTIC01038834.1	110339375	110339424	50	-	110339423	110339424	CGGAGGAGATCAAGAAGGCCTATCGGAAGCTGGCGCTCAAGTACCACCCG	Promoter (<=1kb)	1055	110338596	110354075	15480	1	DNAJA4-201	779	DNAJA4-201;DNAJA4-202	DNAJA4;DNAJA4	0;0	TRUE	FALSE	TRUE	FALSE	FALSE	TRUE	TRUE	FALSE	FALSE	Exon	4	4	ENSMMMG00000001119	CZRN01000008.1	107137904	conserved gene and region	NA	NA	NA	NA	NA	NA	NA
cg14322760	NA	0.0913963	0.0228289	Marmoset.Callithrix_jacchus.ASM275486v1.100	cg14322760	SMC4	SMC4_Exon	NTIC01008890.1	16699555	16699604	50	-	16699603	16699604	ATAACATTGGATTTGCCACTGCCATTTGGCCCGATAATACAGGAAAAGCG	Exon (SMC4-201/SMC4, exon 3 of 23)	242	16667080	16701429	34350	2	SMC4-201	1825	SMC4-201;SMC4-202	SMC4;SMC4	0;0	TRUE	FALSE	FALSE	FALSE	FALSE	TRUE	FALSE	FALSE	FALSE	Exon	2	5	ENSMMMG00000004167	CZRN01000045.1	107151154	mapped to different genes	NA	NA	NA	NA	NA	NA	NA
cg11755788	NA	-1.01329	-0.208317	Marmoset.Callithrix_jacchus.ASM275486v1.100	cg11755788	PAX2	PAX2_Intron	NTIC01004446.1	82958805	82958854	50	-	82958805	82958806	CGAATCACAGAGTGGTGGAATCTATTGCCTTTGTCTGACAAGTCATCCAT	Intron (PAX2-203/PAX2, intron 1 of 10)	119	82949178	83042264	93087	1	PAX2-201	9627	PAX2-201;PAX2-202;PAX2-203	PAX2;PAX2;PAX2	0;0;0	TRUE	FALSE	FALSE	FALSE	FALSE	FALSE	TRUE	FALSE	FALSE	Intron	98	166	ENSMMMG00000023055	CZRN01000040.1	107149991	conserved gene and region	NTIC01004446.1	82958745	82958806	62	*	62	10
cg11904527	NA	-5.94625	-0.79157	Marmoset.Callithrix_jacchus.ASM275486v1.100	cg11904527	TMTC2	TMTC2_Exon	NTIC01000002.1	49154783	49154832	50	-	49154831	49154832	ACCTGTCATCATAGCAGAAATCCGCACTCAGGGTGTTGAGATACAAGGCG	Promoter (<=1kb)	2	48708938	49154867	445930	2	TMTC2-201	35	TMTC2-201	TMTC2	0	TRUE	FALSE	TRUE	FALSE	FALSE	TRUE	TRUE	FALSE	FALSE	Exon	2	3	ENSMMMG00000001120	CZRN01000012.1	107140028	conserved gene and region	NTIC01000002.1	49154512	49155412	901	*	901	81
cg11940021	NA	0.421707	0.0634189	Marmoset.Callithrix_jacchus.ASM275486v1.100	cg11940021	NFIB	NFIB_Intergenic_downstream	NTIC01000001.1	95545154	95545203	50	+	95545154	95545155	CGCTGGTAACCGCAGCCAGCCATTATGGGCAGGGGTTTCAAACATATGGC	Distal Intergenic	1	95300004	95515576	215573	1	NFIB-209	245150	NA	NA	NA	FALSE	TRUE	FALSE	FALSE	FALSE	FALSE	FALSE	FALSE	TRUE	Intergenic_downstream	12	70	ENSMMMG00000007378	CZRN01000084.1	107156515	conserved gene and region	NA	NA	NA	NA	NA	NA	NA
cg11977715	NA	-0.0661958	-0.00927737	Marmoset.Callithrix_jacchus.ASM275486v1.100	cg11977715	FRK	FRK_Intergenic_downstream	NTIC01022223.1	54385293	54385342	50	+	54385293	54385294	CGTCTCTAGAGTGCCCATGTAAGTGATTTTACATTAGCTCATCCACTTTT	Distal Intergenic	540	54178107	54324528	146422	1	FRK-201	207186	NA	NA	NA	FALSE	TRUE	FALSE	FALSE	FALSE	FALSE	FALSE	FALSE	TRUE	Intergenic_downstream	2	2	ENSMMMG00000015306	CZRN01000003.1	107154702	mapped to different genes	NA	NA	NA	NA	NA	NA	NA
cg12015981	NA	0.0480376	0.014421	Marmoset.Callithrix_jacchus.ASM275486v1.100	cg12015981	CYLD	CYLD_Intergenic_downstream	NTIC01014446.1	37522861	37522910	50	-	37522861	37522862	CGACTGGTGGTCAGTCAAAATGAAATCAATTATTATAAATTATACAGTTA	Distal Intergenic	356	37541960	37594917	52958	2	CYLD-205	72056	NA	NA	NA	FALSE	TRUE	FALSE	FALSE	FALSE	FALSE	FALSE	FALSE	TRUE	Intergenic_downstream	5	11	ENSMMMG00000013093	CZRN01000024.1	107144875	mapped to different genes	NA	NA	NA	NA	NA	NA	NA
cg12081801	NA	-0.0760318	-0.00294838	Marmoset.Callithrix_jacchus.ASM275486v1.100	cg12081801	RRAGD	RRAGD_Exon	NTIC01022223.1	80691566	80691615	50	-	80691614	80691615	GGACAGATTGACTTTTTTGACCCTACATTTGACTATGAGATGATCTTCCG	Exon (RRAGD-201/RRAGD, exon 2 of 7)	540	80670502	80711366	40865	1	RRAGD-201	21064	RRAGD-201	RRAGD	0	TRUE	FALSE	FALSE	FALSE	FALSE	TRUE	FALSE	FALSE	FALSE	Exon	1	1	ENSMMMG00000009713	CZRN01000003.1	107153786	conserved gene and region	NA	NA	NA	NA	NA	NA	NA
cg12277787	NA	-0.00688008	-0.0061244	Marmoset.Callithrix_jacchus.ASM275486v1.100	cg12277787	PALM2AKAP2	PALM2AKAP2_Exon	NTIC01000001.1	58363202	58363251	50	-	58363202	58363203	CGCCTTTTAGATTTGTGTGTCTCATAGTCTTCCATGAGGGTCTGCATCAG	Exon (PALM2AKAP2-201/PALM2AKAP2, exon 8 of 10)	1	58346752	58642299	295548	2	PALM2AKAP2-201	279048	PALM2AKAP2-201;PALM2AKAP2-202	PALM2AKAP2;PALM2AKAP2	0;0	TRUE	FALSE	FALSE	FALSE	FALSE	TRUE	FALSE	FALSE	FALSE	Exon	4	4	ENSMMMG00000002857	CZRN01000031.1	107147709	conserved gene but different region	NA	NA	NA	NA	NA	NA	NA
cg12319374	NA	0.414218	0.0565366	Marmoset.Callithrix_jacchus.ASM275486v1.100	cg12319374	TENM3	TENM3_Exon	NTIC01015557.1	17049807	17049856	50	-	17049807	17049808	CGCCTTCTACCTGGAGAACCTGCACTTCACCATCGAGGGCAAGGACACGC	Exon (TENM3-201/TENM3, exon 28 of 28)	385	16547790	17050317	502528	1	TENM3-201	502017	TENM3-201;TENM3-205	TENM3;TENM3	0;0	TRUE	FALSE	FALSE	FALSE	FALSE	TRUE	FALSE	FALSE	FALSE	Exon	13	39	ENSMMMG00000012655	CZRN01000018.1	107142693	conserved gene and region	NTIC01015557.1	17049338	17050608	1271	*	1271	129
cg12370200	NA	-0.0781729	-0.0128054	Marmoset.Callithrix_jacchus.ASM275486v1.100	cg12370200	gene:ENSCJAG00000055173	gene:ENSCJAG00000055173_Intergenic_upstream	NTIC01000001.1	82978453	82978502	50	-	82978453	82978454	CGAGTTTCCTGACAGAAGTAAAGTGAGTCTGTGTTCTCTAAGTAATTTAT	Distal Intergenic	1	82612572	82614614	2043	2	transcript:ENSCJAT00000099388	-363888	NA	NA	NA	FALSE	TRUE	FALSE	FALSE	FALSE	FALSE	FALSE	FALSE	TRUE	Intergenic_upstream	2	2	NA	NA	NA	mapped to different genes	NA	NA	NA	NA	NA	NA	NA
cg15253243	NA	2.43678	0.415135	Marmoset.Callithrix_jacchus.ASM275486v1.100	cg15253243	CHPF	CHPF_Promoter	NTIC01035500.1	134244252	134244301	50	-	134244300	134244301	GAGTGACGTCAGGAGCAGAGGCCGGAGCTGTCCATCAGCACCAAAGGCCG	Promoter (<=1kb)	926	134204874	134243769	38896	2	CHPF-201	-532	CHPF-201;CHPF-202;TMEM198-201;TMEM198-202	CHPF;CHPF;TMEM198;TMEM198	0;-483;0;0	FALSE	TRUE	TRUE	FALSE	FALSE	FALSE	FALSE	FALSE	FALSE	Promoter	1	6	ENSMMMG00000020826	CZRN01000009.1	107138729	mapped to different genes	NTIC01035500.1	134244124	134244596	473	*	473	42
cg12458210	NA	0.496335	0.0558755	Marmoset.Callithrix_jacchus.ASM275486v1.100	cg12458210	SLF1	SLF1_Exon	NTIC01011112.1	88424848	88424897	50	+	88424896	88424897	CTCAGCATCCTGTAAAATGCTTGTAGCACAAACTCTGACGCAGTAGTTCG	Exon (NA, exon 8 of 1)	286	88569744	88655775	86032	1	SLF1-201	-144847	NA	NA	NA	TRUE	FALSE	FALSE	FALSE	FALSE	TRUE	FALSE	FALSE	FALSE	Exon	5	7	ENSMMMG00000005222	CZRN01000001.1	107140577	mapped to different genes	NA	NA	NA	NA	NA	NA	NA
cg12505751	NA	0.188364	0.0259411	Marmoset.Callithrix_jacchus.ASM275486v1.100	cg12505751	OLFM1	OLFM1_threeUTR	NTIC01000001.1	33537227	33537276	50	+	33537275	33537276	TTTCTTCAAGATTGGACACTCTGCTCTGAAGTTCATCGTAGTCATAGGCG	3' UTR	1	33517650	33560494	42845	2	OLFM1-201	23218	OLFM1-201;OLFM1-202;OLFM1-203	OLFM1;OLFM1;OLFM1	0;0;0	TRUE	FALSE	FALSE	FALSE	TRUE	TRUE	FALSE	FALSE	FALSE	threeUTR	3	4	ENSMMMG00000012832	CZRN01000107.1	107159237	conserved gene but different region	NA	NA	NA	NA	NA	NA	NA
cg12525832	NA	-0.401345	-0.0399362	Marmoset.Callithrix_jacchus.ASM275486v1.100	cg12525832	C15orf41	C15orf41_Intron	NTIC01038834.1	87528195	87528244	50	+	87528195	87528196	CGCAGTCAAATCATCAAATTTCCCTGTGTGTATATTAGAGTTTTGTAATG	Intron (C15orf41-203/C15orf41, intron 5 of 13)	1055	87445694	87687805	242112	1	C15orf41-201	82501	C15orf41-201;C15orf41-202;C15orf41-203	C15orf41;C15orf41;C15orf41	0;0;0	TRUE	FALSE	FALSE	FALSE	FALSE	FALSE	TRUE	FALSE	FALSE	Intron	33	50	ENSMMMG00000021438	CZRN01000008.1	107138244	conserved gene and region	NA	NA	NA	NA	NA	NA	NA
cg12596040	NA	0.360315	0.0634244	Marmoset.Callithrix_jacchus.ASM275486v1.100	cg12596040	PAX7	PAX7_Intron	NTIC01036611.1	102401344	102401393	50	-	102401344	102401345	CGGGGGTTTGGTTACTTTATTTCTAAAGTTGTTTGTATTTCTAAAGTGGC	Intron (PAX7-201/PAX7, intron 4 of 8)	967	102306556	102417296	110741	2	PAX7-201	15903	PAX7-201;PAX7-202	PAX7;PAX7	0;0	TRUE	FALSE	FALSE	FALSE	FALSE	FALSE	TRUE	FALSE	FALSE	Intron	25	26	ENSMMMG00000020344	CZRN01000016.1	NA	conserved gene and region	NA	NA	NA	NA	NA	NA	NA
cg12597232	NA	-0.107632	-0.0142049	Marmoset.Callithrix_jacchus.ASM275486v1.100	cg12597232	GRIN3A	GRIN3A_Exon	NTIC01000001.1	66813026	66813075	50	-	66813074	66813075	CTACAACCTGTCTTTGGAAGTAGTGATGGCCATCGAGGCAGGCCTGGGCG	Promoter (<=1kb)	1	66812598	66978305	165708	1	GRIN3A-201	428	GRIN3A-201	GRIN3A	0	TRUE	FALSE	TRUE	FALSE	FALSE	TRUE	TRUE	FALSE	FALSE	Exon	5	5	ENSMMMG00000004037	CZRN01000031.1	NA	conserved gene and region	NA	NA	NA	NA	NA	NA	NA
cg16072358	NA	0.794836	0.171858	Marmoset.Callithrix_jacchus.ASM275486v1.100	cg16072358	DMBX1	DMBX1_Intron	NTIC01036611.1	74945373	74945422	50	+	74945373	74945374	CGCCACGAGCTGGTGATGAATATGTGTCACTTTACACGGCGCACACTCGG	Intron (NA, intron 14 of 0)	967	74885183	74895526	10344	2	DMBX1-201	-49847	NA	NA	NA	TRUE	FALSE	FALSE	FALSE	FALSE	FALSE	TRUE	FALSE	FALSE	Intron	30	57	ENSMMMG00000018386	CZRN01000016.1	107141619	mapped to different genes	NTIC01036611.1	74945276	74945435	160	*	160	17
cg12644878	NA	0.245899	0.0357443	Marmoset.Callithrix_jacchus.ASM275486v1.100	cg12644878	BRPF1	BRPF1_Exon	NTIC01006668.1	59393166	59393215	50	+	59393166	59393167	CGAGCTCAGACAGCGACAGTGATAAGTCCACAGAAGACCCCCCAATGGGT	Exon (BRPF1-201/BRPF1, exon 9 of 14)	183	59380153	59396026	15874	1	BRPF1-201	13013	BRPF1-201;BRPF1-202	BRPF1;BRPF1	0;0	TRUE	FALSE	FALSE	FALSE	FALSE	TRUE	TRUE	FALSE	FALSE	Exon	14	15	ENSMMMG00000008752	CZRN01000041.1	107150059	conserved gene but different region	NA	NA	NA	NA	NA	NA	NA
cg12689672	NA	0.024123	0.000217447	Marmoset.Callithrix_jacchus.ASM275486v1.100	cg12689672	MRM1	MRM1_Intergenic_downstream	NTIC01034389.1	90544298	90544347	50	+	90544346	90544347	GGGAAAAGTGACTCCTCATACATATTACTTTAGCCTAATGGCCTATAACG	Distal Intergenic	873	90446885	90452400	5516	1	MRM1-201	97413	NA	NA	NA	FALSE	TRUE	FALSE	FALSE	FALSE	FALSE	FALSE	FALSE	TRUE	Intergenic_downstream	37	42	ENSMMMG00000019574	CZRN01000043.1	107150364	conserved gene and region	NTIC01034389.1	90544346	90544400	55	*	55	7
cg12695985	NA	-0.0336427	-0.0120416	Marmoset.Callithrix_jacchus.ASM275486v1.100	cg12695985	COMMD7	COMMD7_Exon	NTIC01034389.1	4350168	4350217	50	+	4350216	4350217	CCAGAATTAACCTTGCCTCAGTTCTACAGCTTCCTGCACGAGATGGAGCG	Exon (COMMD7-201/COMMD7, exon 9 of 9)	873	4319359	4350248	30890	1	COMMD7-201	30809	COMMD7-201;COMMD7-202	COMMD7;COMMD7	0;0	TRUE	FALSE	FALSE	FALSE	FALSE	TRUE	TRUE	FALSE	FALSE	Exon	1	1	NA	NA	NA	mapped to different genes	NA	NA	NA	NA	NA	NA	NA
cg12757011	NA	0.564883	0.072718	Marmoset.Callithrix_jacchus.ASM275486v1.100	cg12757011	TBR1	TBR1_threeUTR	NTIC01035500.1	62632990	62633039	50	+	62632990	62632991	CGCTGCTGCCTGACAGGACTGCCCAGGTCTCCTAAAGGTGAAGAGTTTCA	3' UTR	926	62631704	62641168	9465	2	TBR1-201	8129	TBR1-201	TBR1	0	TRUE	FALSE	FALSE	FALSE	TRUE	TRUE	FALSE	FALSE	FALSE	threeUTR	2	29	ENSMMMG00000022720	CZRN01000006.1	107136636	conserved gene and region	NA	NA	NA	NA	NA	NA	NA
cg12841266	NA	1.50188	0.144612	Marmoset.Callithrix_jacchus.ASM275486v1.100	cg12841266	LHFPL4	LHFPL4_Exon	NTIC01006668.1	59230450	59230499	50	+	59230498	59230499	GGATCAGCACCATGGAGAGCAGCACGAAGAAGGCGGCCGCCTTGAAGGCG	Promoter (<=1kb)	183	59187167	59230768	43602	2	LHFPL4-201	269	LHFPL4-201	LHFPL4	0	TRUE	FALSE	TRUE	FALSE	FALSE	TRUE	FALSE	FALSE	FALSE	Exon	7	7	ENSMMMG00000008628	CZRN01000041.1	107150055	conserved gene and region	NTIC01006668.1	59230474	59230928	455	*	455	46
cg13058338	NA	0.272101	0.138517	Marmoset.Callithrix_jacchus.ASM275486v1.100	cg13058338	SMUG1	SMUG1_Intergenic_downstream	NTIC01000002.1	68878581	68878630	50	-	68878581	68878582	CGCGGGCTGGTTATGCATTTAAATGTTATTTAATTGGATTGCGGAGGAGC	Distal Intergenic	2	68888308	68894267	5960	2	SMUG1-203	15686	NA	NA	NA	FALSE	TRUE	FALSE	FALSE	FALSE	FALSE	FALSE	FALSE	TRUE	Intergenic_downstream	10	13	ENSMMMG00000003585	CZRN01000035.1	107148824	conserved gene but different region	NTIC01000002.1	68878327	68878690	364	*	364	48
cg13089947	NA	-0.459211	-0.0922511	Marmoset.Callithrix_jacchus.ASM275486v1.100	cg13089947	BHLHE41	BHLHE41_Promoter	NTIC01000002.1	88718889	88718938	50	+	88718889	88718890	CGGCCCCACTGCGCTGGTAGTTTGCTCTCACTCCAGGCAGTGTTTGGCCA	Promoter (<=1kb)	2	88715964	88718673	2710	2	BHLHE41-201	-216	BHLHE41-201	BHLHE41	0	FALSE	TRUE	TRUE	FALSE	FALSE	FALSE	FALSE	FALSE	FALSE	Promoter	3	6	NA	NA	NA	mapped to different genes	NTIC01000002.1	88718848	88718901	54	*	54	9
cg13222741	NA	0.0395374	0.00355391	Marmoset.Callithrix_jacchus.ASM275486v1.100	cg13222741	STK33	STK33_Intergenic_downstream	NTIC01001113.1	69848703	69848752	50	+	69848703	69848704	CGGCTCCCCGTGACCTTATTCAATCTTGGGGCTGATCGGGAAATATATTG	Distal Intergenic	31	69871172	69951378	80207	2	STK33-203	102626	NA	NA	NA	FALSE	TRUE	FALSE	FALSE	FALSE	FALSE	FALSE	FALSE	TRUE	Intergenic_downstream	18	18	NA	NA	NA	mapped to different genes	NA	NA	NA	NA	NA	NA	NA
cg13246416	NA	-0.464014	-0.114691	Marmoset.Callithrix_jacchus.ASM275486v1.100	cg13246416	TNPO2	TNPO2_Exon	NTIC01011113.1	9458271	9458320	50	-	9458271	9458272	CGAAGGTCATCCTTCGGGCTCACCCAGGAGGCTACAGCATCGCAGAAGAA	Exon (TNPO2-201/TNPO2, exon 22 of 23)	287	9458027	9478904	20878	2	TNPO2-201	20584	TNPO2-201	TNPO2	0	TRUE	FALSE	FALSE	FALSE	FALSE	TRUE	FALSE	FALSE	FALSE	Exon	2	2	ENSMMMG00000020726	CZRN01000025.1	107145234	conserved gene and region	NTIC01011113.1	9458271	9458503	233	*	233	14
cg17219472	NA	-1.86528	-0.273577	Marmoset.Callithrix_jacchus.ASM275486v1.100	cg17219472	SLC25A12	SLC25A12_Exon	NTIC01035500.1	52105472	52105521	50	+	52105472	52105473	CGGCTTCCGAGCACAGCATGGCGGTCAAGGTGACTCCAACTCTCTGCTGC	Promoter (<=1kb)	926	52105489	52211559	106071	1	SLC25A12-201	0	SLC25A12-201	SLC25A12	0	TRUE	FALSE	TRUE	FALSE	FALSE	TRUE	TRUE	FALSE	FALSE	Exon	3	3	NA	NA	NA	mapped to different genes	NTIC01035500.1	52105204	52105494	291	*	291	40
cg13364157	NA	0.262038	0.108319	Marmoset.Callithrix_jacchus.ASM275486v1.100	cg13364157	PRC1	PRC1_Exon	NTIC01035500.1	17668374	17668423	50	+	17668374	17668375	CGCAACTTCAGCATTAATTCTGTTGCCAGCACCTATTCTGAGTTTGCGGT	Exon (PRC1-201/PRC1, exon 13 of 15)	926	17647746	17670677	22932	1	PRC1-201	20628	PRC1-201;PRC1-202;PRC1-203	PRC1;PRC1;PRC1	0;0;0	TRUE	FALSE	FALSE	FALSE	FALSE	TRUE	TRUE	FALSE	FALSE	Exon	3	3	ENSMMMG00000019398	CZRN01000034.1	107148415	mapped to different genes	NA	NA	NA	NA	NA	NA	NA
cg13447705	NA	-0.229858	-0.0124494	Marmoset.Callithrix_jacchus.ASM275486v1.100	cg13447705	SLC6A5	SLC6A5_Exon	NTIC01001113.1	81820393	81820442	50	+	81820441	81820442	AGTGGGGCTGGGCAATGTCTGGAGGTTTCCCTACCTGGCCTTCCAGAACG	Exon (SLC6A5-202/SLC6A5, exon 3 of 16)	31	81815410	81868083	52674	1	SLC6A5-202	4983	SLC6A5-202;SLC6A5-201;SLC6A5-203	SLC6A5;SLC6A5;SLC6A5	0;0;0	TRUE	FALSE	FALSE	FALSE	FALSE	TRUE	FALSE	FALSE	FALSE	Exon	5	5	ENSMMMG00000006139	CZRN01000004.1	107134277	conserved gene and region	NTIC01001113.1	81820441	81820490	50	*	50	7
cg13621099	NA	0.0311063	0.0111363	Marmoset.Callithrix_jacchus.ASM275486v1.100	cg13621099	ACBD6	ACBD6_Intron	NTIC01013335.1	30324052	30324101	50	+	30324052	30324053	CGCCTTGTCATTCCTGAGGTTCTCATGGGCACTGGAAGAGGAAAAGCTCA	Intron (ACBD6-201/ACBD6, intron 4 of 7)	326	30203320	30398060	194741	2	ACBD6-201	73959	ACBD6-201	ACBD6	0	TRUE	FALSE	FALSE	FALSE	FALSE	FALSE	TRUE	FALSE	FALSE	Intron	6	6	ENSMMMG00000015782	CZRN01000030.1	107147329	conserved gene and region	NA	NA	NA	NA	NA	NA	NA
cg13669200	NA	-1.35211	-0.183867	Marmoset.Callithrix_jacchus.ASM275486v1.100	cg13669200	FOXP4	FOXP4_Exon	NTIC01022223.1	125087482	125087531	50	+	125087482	125087483	CGAACATCCTGGTGAACCAGTTATAGATCTCATTCAGGGTCAGCTGCCTG	Exon (FOXP4-201/FOXP4, exon 12 of 16)	540	125079963	125112230	32268	2	FOXP4-201	24699	FOXP4-201;FOXP4-202;FOXP4-203	FOXP4;FOXP4;FOXP4	0;0;0	TRUE	FALSE	FALSE	FALSE	FALSE	TRUE	FALSE	FALSE	FALSE	Exon	3	44	ENSMMMG00000024474	CZRN01000021.1	107143897	conserved gene and region	NA	NA	NA	NA	NA	NA	NA
cg13836627	NA	0.368858	0.0681248	Marmoset.Callithrix_jacchus.ASM275486v1.100	cg13836627	TJP1	TJP1_Promoter	NTIC01035500.1	6225626	6225675	50	+	6225674	6225675	AGTGGAGTGTTTTGCAGTCTCAAAGCCTTATCGCTGGCGTGCGCATACCG	Promoter (<=1kb)	926	6110757	6226141	115385	2	TJP1-201	466	TJP1-201;TJP1-202;TJP1-203	TJP1;TJP1;TJP1	0;0;0	TRUE	FALSE	TRUE	FALSE	FALSE	FALSE	TRUE	FALSE	FALSE	Promoter	1	13	ENSMMMG00000021295	CZRN01000034.1	107148479	conserved gene but different region	NTIC01035500.1	6225557	6227045	1489	*	1489	178
cg13851328	NA	-0.414239	-0.0455921	Marmoset.Callithrix_jacchus.ASM275486v1.100	cg13851328	ATOH8	ATOH8_Exon	NTIC01005557.1	21573027	21573076	50	-	21573027	21573028	CGCGCCAGGGACAGGATGTAGTTACAGGCGATCCTCAGGATGGCCAGTTT	Exon (ATOH8-201/ATOH8, exon 2 of 3)	158	21536827	21583199	46373	2	ATOH8-201	10123	ATOH8-201;ATOH8-202;ATOH8-203;ATOH8-204	ATOH8;ATOH8;ATOH8;ATOH8	0;0;0;0	TRUE	FALSE	FALSE	FALSE	FALSE	TRUE	FALSE	FALSE	FALSE	Exon	1	7	NA	NA	NA	mapped to different genes	NTIC01005557.1	21572911	21573151	241	*	241	15
cg14056866	NA	-0.244311	-0.029041	Marmoset.Callithrix_jacchus.ASM275486v1.100	cg14056866	POLG	POLG_Promoter	NTIC01035500.1	16731163	16731212	50	+	16731211	16731212	TAAGGCGTCTGACTTCGGATCAGAAGATTGCAGGTTCGAGTCCTGCCGCG	Promoter (1-2kb)	926	16712153	16730008	17856	2	POLG-203	-1155	POLG-201;POLG-202;POLG-203	POLG;POLG;POLG	0;0;0	FALSE	TRUE	TRUE	FALSE	FALSE	FALSE	FALSE	FALSE	FALSE	Promoter	2	21	ENSMMMG00000020022	CZRN01000034.1	107148436	conserved gene but different region	NTIC01035500.1	16731088	16731292	205	*	205	17
cg14204200	NA	-0.505115	-0.05127	Marmoset.Callithrix_jacchus.ASM275486v1.100	cg14204200	ZSWIM3	ZSWIM3_Exon	NTIC01034389.1	38563196	38563245	50	-	38563244	38563245	TACATGGACAGCCTAGACATTGTCACCAGCAAGGTGTCAAGCCTCTTTCG	Exon (ZSWIM3-201/ZSWIM3, exon 2 of 2)	873	38547640	38564116	16477	1	ZSWIM3-201	15556	ZSWIM1-201;ZSWIM3-201	ZSWIM1;ZSWIM3	-4626;0	TRUE	FALSE	FALSE	FALSE	FALSE	TRUE	FALSE	FALSE	FALSE	Exon	2	2	ENSMMMG00000005441	CZRN01000001.1	107136621	conserved gene and region	NA	NA	NA	NA	NA	NA	NA
cg18066904	NA	-0.0631167	-0.000158559	Marmoset.Callithrix_jacchus.ASM275486v1.100	cg18066904	BTBD3	BTBD3_Intron	NTIC01034389.1	16614640	16614689	50	+	16614688	16614689	ATGTTATGAAGCAAAATAAATCACATTCCATTGACACATCTAATATGTCG	Intron (NA, intron 1 of 0)	873	16832187	16837614	5428	1	BTBD3-201	-217498	NA	NA	NA	TRUE	FALSE	FALSE	FALSE	FALSE	FALSE	TRUE	FALSE	FALSE	Intron	1	6	ENSMMMG00000001534	CZRN01000001.1	107140015	mapped to different genes	NA	NA	NA	NA	NA	NA	NA
cg14401402	NA	0.796326	0.0609397	Marmoset.Callithrix_jacchus.ASM275486v1.100	cg14401402	MEIS2	MEIS2_Intron	NTIC01038834.1	87797895	87797944	50	-	87797943	87797944	CTCATGTCGGAAGTCAGTAGGCACATGTAAAAAATAATCAAAACACACCG	Intron (MEIS2-201/MEIS2, intron 11 of 11)	1055	87795931	88004609	208679	2	MEIS2-201	206665	MEIS2-201;MEIS2-202;MEIS2-203	MEIS2;MEIS2;MEIS2	0;0;0	TRUE	FALSE	FALSE	FALSE	FALSE	FALSE	TRUE	FALSE	FALSE	Intron	57	117	NA	NA	NA	mapped to different genes	NA	NA	NA	NA	NA	NA	NA
cg14403768	NA	-0.17353	-0.0384032	Marmoset.Callithrix_jacchus.ASM275486v1.100	cg14403768	ZIC1	ZIC1_Exon	NTIC01008890.1	29326939	29326988	50	-	29326987	29326988	CGCGGATGTGGTTAACCAGTTTGTATTTGGCTTTGAAGGGCTTGCCCTCG	Promoter (<=1kb)	242	29242260	29327821	85562	2	ZIC1-201	833	ZIC1-201	ZIC1	0	TRUE	FALSE	TRUE	FALSE	FALSE	TRUE	FALSE	FALSE	FALSE	Exon	3	25	ENSMMMG00000016851	CZRN01000020.1	107143556	mapped to different genes	NA	NA	NA	NA	NA	NA	NA
cg14454643	NA	0.216106	0.0204738	Marmoset.Callithrix_jacchus.ASM275486v1.100	cg14454643	MMS22L	MMS22L_Intron	NTIC01022223.1	72234739	72234788	50	+	72234787	72234788	ACAGCTCAGAATGCTGTTTGCCCACATACTAATGTTAAACAAAAGAACCG	Intron (NA, intron 2 of 0)	540	73033502	73164981	131480	1	MMS22L-201	-798714	NA	NA	NA	TRUE	FALSE	FALSE	FALSE	FALSE	FALSE	TRUE	FALSE	FALSE	Intron	26	51	ENSMMMG00000011340	CZRN01000003.1	107153915	mapped to different genes	NA	NA	NA	NA	NA	NA	NA
cg14498322	NA	-0.0819689	-0.0318073	Marmoset.Callithrix_jacchus.ASM275486v1.100	cg14498322	SORL1	SORL1_Intergenic_downstream	NTIC01001113.1	19182659	19182708	50	+	19182707	19182708	TGAGTTCTTGCAATTGTAATATTTGGTTTAACCCAATCTGCCCGACTGCG	Distal Intergenic	31	19108778	19161669	52892	1	SORL1-203	73881	NA	NA	NA	FALSE	TRUE	FALSE	FALSE	FALSE	FALSE	FALSE	FALSE	TRUE	Intergenic_downstream	5	6	ENSMMMG00000022068	CZRN01000026.1	107145755	conserved gene and region	NA	NA	NA	NA	NA	NA	NA
cg14589873	NA	0.365431	0.00361862	Marmoset.Callithrix_jacchus.ASM275486v1.100	cg14589873	ZEB2	ZEB2_Intron	NTIC01035500.1	79621904	79621953	50	-	79621904	79621905	CGAATACTAAAATTCCTTAGGAAAATTAGTCATTGCCCATGTGTGATAGC	Intron (ZEB2-201/ZEB2, intron 1 of 8)	926	79592859	79723228	130370	1	ZEB2-201	29045	ZEB2-201;ZEB2-202;ZEB2-203;ZEB2-204;ZEB2-205;ZEB2-206	ZEB2;ZEB2;ZEB2;ZEB2;ZEB2;ZEB2	0;0;0;0;0;0	TRUE	FALSE	FALSE	FALSE	FALSE	FALSE	TRUE	FALSE	FALSE	Intron	137	220	ENSMMMG00000021492	CZRN01000006.1	107136836	conserved gene and region	NA	NA	NA	NA	NA	NA	NA
cg14615301	NA	0.353094	0.0357902	Marmoset.Callithrix_jacchus.ASM275486v1.100	cg14615301	TSHZ3	TSHZ3_Intron	NTIC01011113.1	32131164	32131213	50	+	32131212	32131213	CAAACAATAAATATTACTTCTGTTCATAATCAGACTTCTCTCCAGCATCG	Intron (TSHZ3-201/TSHZ3, intron 1 of 1)	287	32068970	32144066	75097	2	TSHZ3-201	12853	TSHZ3-201	TSHZ3	0	TRUE	FALSE	FALSE	FALSE	FALSE	FALSE	TRUE	FALSE	FALSE	Intron	41	78	ENSMMMG00000007335	CZRN01000046.1	107151530	conserved gene and region	NA	NA	NA	NA	NA	NA	NA
cg14670966	NA	0.145646	0.0119365	Marmoset.Callithrix_jacchus.ASM275486v1.100	cg14670966	gene:ENSCJAG00000053905	gene:ENSCJAG00000053905_Intron	NTIC01010001.1	6734553	6734602	50	+	6734553	6734554	CGGCTGACTTGACAATGGGCCCGGGAAATCCCAAGTTAGTACTTAGTTTA	Intron (NA, intron 2 of 0)	271	7094192	7096235	2044	2	transcript:ENSCJAT00000112283	361633	NA	NA	NA	TRUE	FALSE	FALSE	FALSE	FALSE	FALSE	TRUE	FALSE	FALSE	Intron	16	36	NA	NA	NA	mapped to different genes	NA	NA	NA	NA	NA	NA	NA
cg14817764	NA	-0.199741	-0.0543728	Marmoset.Callithrix_jacchus.ASM275486v1.100	cg14817764	HECTD1	HECTD1_Exon	NTIC01038834.1	72614323	72614372	50	-	72614323	72614324	CGTGGCCAGTAGCAGCGACATCAGCTTGGGTTCGACCAAAACGGAACGGA	Exon (HECTD1-201/HECTD1, exon 24 of 42)	1055	72548043	72639237	91195	1	HECTD1-201	66280	HECTD1-201	HECTD1	0	TRUE	FALSE	FALSE	FALSE	FALSE	TRUE	FALSE	FALSE	FALSE	Exon	19	19	ENSMMMG00000006978	CZRN01000002.1	107143815	mapped to different genes	NA	NA	NA	NA	NA	NA	NA
cg15129763	NA	-0.0663421	-0.00814289	Marmoset.Callithrix_jacchus.ASM275486v1.100	cg15129763	TBCA	TBCA_Intergenic_upstream	NTIC01011112.1	71682627	71682676	50	+	71682627	71682628	CGCTCGCCCTTCTGATAGGTTTTAGAAAGGTCATAATTTAGGGTATTTTG	Distal Intergenic	286	71509873	71592111	82239	2	TBCA-202	-90516	NA	NA	NA	FALSE	TRUE	FALSE	FALSE	FALSE	FALSE	FALSE	FALSE	TRUE	Intergenic_upstream	47	56	NA	NA	NA	mapped to different genes	NA	NA	NA	NA	NA	NA	NA
cg18588934	NA	-0.15649	-0.00310341	Marmoset.Callithrix_jacchus.ASM275486v1.100	cg18588934	IER5L	IER5L_Intron	NTIC01000001.1	39199288	39199337	50	-	39199336	39199337	ATCTCCGAGCAGCCAATCAGCTGTCAGACTGACAGATACTGATCTTTTCG	Intron (IER5L-201/IER5L, intron 1 of 1)	1	39195687	39348580	152894	1	IER5L-201	3601	IER5L-201	IER5L	0	TRUE	FALSE	FALSE	FALSE	FALSE	FALSE	TRUE	FALSE	FALSE	Intron	8	14	NA	NA	NA	mapped to different genes	NA	NA	NA	NA	NA	NA	NA
cg15513100	NA	0.335077	0.0399615	Marmoset.Callithrix_jacchus.ASM275486v1.100	cg15513100	ZFHX3	ZFHX3_Intron	NTIC01014446.1	17286765	17286814	50	+	17286813	17286814	CGACTTTAATCATAATTCCTGATTGGGATTCAAGAAGGCAGTAAGCAGCG	Intron (ZFHX3-201/ZFHX3, intron 6 of 8)	356	17271891	17453248	181358	2	ZFHX3-201	166434	ZFHX3-201	ZFHX3	0	TRUE	FALSE	FALSE	FALSE	FALSE	FALSE	TRUE	FALSE	FALSE	Intron	49	165	ENSMMMG00000013851	CZRN01000044.1	107150936	conserved gene and region	NA	NA	NA	NA	NA	NA	NA
cg15582951	NA	-0.23073	-0.0110226	Marmoset.Callithrix_jacchus.ASM275486v1.100	cg15582951	ZBTB10	ZBTB10_Exon	NTIC01007779.1	52621367	52621416	50	-	52621415	52621416	AGCGGAAAAATCTTCAAAGCTCATAAGAACATCCTGGTTGCAGGCAGCCG	Exon (ZBTB10-201/ZBTB10, exon 3 of 7)	219	52607186	52643572	36387	1	ZBTB10-201	14181	ZBTB10-201;ZBTB10-202;ZBTB10-203	ZBTB10;ZBTB10;ZBTB10	0;0;0	TRUE	FALSE	FALSE	FALSE	FALSE	TRUE	FALSE	FALSE	FALSE	Exon	5	9	ENSMMMG00000005863	CZRN01000017.1	107142290	conserved gene and region	NA	NA	NA	NA	NA	NA	NA
cg15726426	NA	0.0812921	0.0285468	Marmoset.Callithrix_jacchus.ASM275486v1.100	cg15726426	KCNA3	KCNA3_Exon	NTIC01036611.1	10235844	10235893	50	-	10235892	10235893	GAGGAGATCCGCTTCTACCAGCTGGGCGAGGAGGCCATGGAGAAGTTCCG	Promoter (<=1kb)	967	10235298	10237028	1731	1	KCNA3-201	546	KCNA3-201	KCNA3	0	TRUE	FALSE	TRUE	FALSE	FALSE	TRUE	FALSE	FALSE	FALSE	Exon	2	3	ENSMMMG00000020829	CZRN01000101.1	NA	conserved gene and region	NTIC01036611.1	10234614	10236021	1408	*	1408	181
cg15985481	NA	-0.0454911	-0.0080367	Marmoset.Callithrix_jacchus.ASM275486v1.100	cg15985481	KIF26B	KIF26B_Exon	NTIC01010001.1	35255515	35255564	50	+	35255563	35255564	TGCTGGAGTAGCACTCCAGGTCCTCGCTGATGCTGCTGATGATGCTGACG	Exon (KIF26B-201/KIF26B, exon 10 of 13)	271	35235178	35786170	550993	2	KIF26B-201	530606	KIF26B-201	KIF26B	0	TRUE	FALSE	FALSE	FALSE	FALSE	TRUE	FALSE	FALSE	FALSE	Exon	1	3	ENSMMMG00000024009	CZRN01000013.1	107140474	conserved gene and region	NTIC01010001.1	35255507	35255733	227	*	227	14
cg18834712	NA	0.116946	0.0310774	Marmoset.Callithrix_jacchus.ASM275486v1.100	cg18834712	TENM2	TENM2_Intergenic_upstream	NTIC01011112.1	171824129	171824178	50	+	171824129	171824130	CGAGCCACCCAGGACCAATGTGCAACCTGCTCTGGAATCAAACCCATAAC	Distal Intergenic	286	170538135	171508635	970501	2	TENM2-201	-315494	NA	NA	NA	FALSE	TRUE	FALSE	FALSE	FALSE	FALSE	FALSE	FALSE	TRUE	Intergenic_upstream	15	80	ENSMMMG00000012441	CZRN01000032.1	107147970	mapped to different genes	NA	NA	NA	NA	NA	NA	NA
cg16226655	NA	-0.0462148	-0.0100647	Marmoset.Callithrix_jacchus.ASM275486v1.100	cg16226655	SEC23B	SEC23B_Exon	NTIC01034389.1	23310945	23310994	50	+	23310993	23310994	GTTATAGACCTCTCGGGAACTGAAGATTGCAGGAGCCATTGGTCCATGCG	Exon (SEC23B-201/SEC23B, exon 10 of 19)	873	23297546	23333899	36354	1	SEC23B-201	13399	SEC23B-201;SEC23B-202	SEC23B;SEC23B	0;0	TRUE	FALSE	FALSE	FALSE	FALSE	TRUE	TRUE	FALSE	FALSE	Exon	1	1	ENSMMMG00000003024	CZRN01000001.1	107140274	conserved gene and region	NA	NA	NA	NA	NA	NA	NA
cg16296826	NA	-0.0227473	-0.028416	Marmoset.Callithrix_jacchus.ASM275486v1.100	cg16296826	ADGRB1	ADGRB1_Exon	NTIC01007779.1	44006669	44006718	50	-	44006669	44006670	CGCTCCCCCTCTAATGTGTGATCTGGAAGCTCTATAAAGCCTGATGTAAT	Exon (NA, exon 1 of 1)	219	44021306	44077392	56087	1	ADGRB1-201	-14637	NA	NA	NA	TRUE	FALSE	FALSE	FALSE	FALSE	TRUE	FALSE	FALSE	FALSE	Exon	5	5	NA	NA	NA	mapped to different genes	NTIC01007779.1	44006530	44006670	141	*	141	15
cg16717122	NA	0.0831802	0.0814669	Marmoset.Callithrix_jacchus.ASM275486v1.100	cg16717122	SCG3	SCG3_Promoter	NTIC01038834.1	98140727	98140776	50	-	98140727	98140728	CGCTGGGCTCCTGGAGCTGTAGCTTTTGTTATGAATGAAAAGGAGGAGTA	Promoter (<=1kb)	1055	98101169	98140695	39527	2	SCG3-201	-81	SCG3-201	SCG3	-32	FALSE	TRUE	TRUE	FALSE	FALSE	FALSE	FALSE	FALSE	FALSE	Promoter	1	1	ENSMMMG00000015926	CZRN01000008.1	107138101	conserved gene but different region	NA	NA	NA	NA	NA	NA	NA
cg16925284	NA	0.61635	0.0571932	Marmoset.Callithrix_jacchus.ASM275486v1.100	cg16925284	TUBA1B	TUBA1B_Intergenic_upstream	NTIC01000002.1	63994683	63994732	50	+	63994731	63994732	GTTGCTTCTTACAGCGCGACTCTTAGGCGGTCGATGTAAGAGAACCTGCG	Distal Intergenic	2	63937299	63941334	4036	2	TUBA1B-201	-53349	NA	NA	NA	FALSE	TRUE	FALSE	FALSE	FALSE	FALSE	FALSE	FALSE	TRUE	Intergenic_upstream	1	1	NA	NA	NA	mapped to different genes	NTIC01000002.1	63994585	63994772	188	*	188	18
cg17100218	NA	0.13433	0.00872242	Marmoset.Callithrix_jacchus.ASM275486v1.100	cg17100218	gene:ENSCJAG00000059355	gene:ENSCJAG00000059355_Intron	NTIC01003335.1	84172883	84172932	50	-	84172931	84172932	GCAATAATAATCGGTGTAATTGCTCTAAATTACCCTCCTAACAGAGAACG	Intron (NA, intron 3 of 0)	96	84300445	84300636	192	1	transcript:ENSCJAT00000102230	-127562	NA	NA	NA	TRUE	FALSE	FALSE	FALSE	FALSE	FALSE	TRUE	FALSE	FALSE	Intron	6	32	NA	NA	NA	mapped to different genes	NTIC01003335.1	84172894	84173186	293	*	293	35
cg17115006	NA	0.0583166	0.0348339	Marmoset.Callithrix_jacchus.ASM275486v1.100	cg17115006	GPR6	GPR6_Exon	NTIC01022223.1	60345026	60345075	50	-	60345026	60345027	CGCTGGATCTCCTGGTTGCGGAAGGCATAGATGATGGGATTGATCATGGA	Exon (GPR6-201/GPR6, exon 2 of 2)	540	60344950	60346374	1425	2	GPR6-201	1299	GPR6-201	GPR6	0	TRUE	FALSE	FALSE	FALSE	FALSE	TRUE	FALSE	FALSE	FALSE	Exon	1	1	ENSMMMG00000014540	CZRN01000003.1	107152855	conserved gene and region	NA	NA	NA	NA	NA	NA	NA
cg17179099	NA	-2.86518	-0.271231	Marmoset.Callithrix_jacchus.ASM275486v1.100	cg17179099	APPBP2	APPBP2_Exon	NTIC01034389.1	89911116	89911165	50	+	89911116	89911117	CGGCCGTGGAACTAGAGTGGATCCCAGAGACTCTCTATAACACCGCCATC	Promoter (<=1kb)	873	89911112	89981281	70170	1	APPBP2-201	4	APPBP2-201	APPBP2	0	TRUE	FALSE	TRUE	FALSE	FALSE	TRUE	FALSE	FALSE	FALSE	Exon	2	2	ENSMMMG00000019739	CZRN01000043.1	107150375	conserved gene and region	NTIC01034389.1	89910697	89911390	694	*	694	71
cg17183991	NA	3.90043	0.472779	Marmoset.Callithrix_jacchus.ASM275486v1.100	cg17183991	UGGT2	UGGT2_Exon	NTIC01000001.1	192688172	192688221	50	-	192688220	192688221	TGAAAGGTTCAACAAGTGGCTGCTGACGCCGGTGCTCACTCTCCTCTTCG	Exon (NA, exon 1 of 1)	1	192405131	192643706	238576	2	UGGT2-201	-44515	NA	NA	NA	TRUE	FALSE	FALSE	FALSE	FALSE	TRUE	FALSE	FALSE	FALSE	Exon	3	4	ENSMMMG00000021056	CZRN01000014.1	107140758	mapped to different genes	NTIC01000001.1	192687263	192688654	1392	*	1392	184
cg19721103	NA	-0.39016	-0.103173	Marmoset.Callithrix_jacchus.ASM275486v1.100	cg19721103	ASCC2	ASCC2_Exon	NTIC01000001.1	17422441	17422490	50	-	17422489	17422490	CCGCCCCCTAAAGACAACATTCCCGCCCTAGTGGAGGAGTACCTGGAACG	Exon (ASCC2-201/ASCC2, exon 2 of 19)	1	17416387	17458301	41915	1	ASCC2-201	6054	ASCC2-201;ASCC2-202	ASCC2;ASCC2	0;0	TRUE	FALSE	FALSE	FALSE	FALSE	TRUE	TRUE	FALSE	FALSE	Exon	9	9	ENSMMMG00000017179	CZRN01000068.1	107154579	conserved gene but different region	NTIC01000001.1	17422371	17422605	235	*	235	14
cg17225945	NA	-0.24337	-0.0745098	Marmoset.Callithrix_jacchus.ASM275486v1.100	cg17225945	MAML3	MAML3_Exon	NTIC01033278.1	27909142	27909191	50	-	27909142	27909143	CGCTGCTGCCGCGAATGGCAGTAGTATTTGCATCAACAGTAGCCTGAACA	Promoter (<=1kb)	821	27909122	28360891	451770	1	MAML3-201	20	MAML3-201	MAML3	0	TRUE	FALSE	TRUE	FALSE	FALSE	TRUE	FALSE	FALSE	FALSE	Exon	8	33	ENSMMMG00000015052	CZRN01000006.1	NA	conserved gene and region	NA	NA	NA	NA	NA	NA	NA
cg17314023	NA	0.79887	0.170652	Marmoset.Callithrix_jacchus.ASM275486v1.100	cg17314023	CDYL	CDYL_Exon	NTIC01022223.1	146298720	146298769	50	-	146298720	146298721	CGGACAGAGTCCAGATGGCTGTTCTACCGTTATGTTTCCCAAGATAATGG	Exon (CDYL-201/CDYL, exon 8 of 10)	540	146054671	146308517	253847	1	CDYL-201	244049	CDYL-201;CDYL-202;CDYL-203	CDYL;CDYL;CDYL	0;0;0	TRUE	FALSE	FALSE	FALSE	FALSE	TRUE	FALSE	FALSE	FALSE	Exon	1	1	ENSMMMG00000014357	CZRN01000037.1	107149369	conserved gene and region	NA	NA	NA	NA	NA	NA	NA
cg17339778	NA	0.609647	0.0790563	Marmoset.Callithrix_jacchus.ASM275486v1.100	cg17339778	NR1I2	NR1I2_Intergenic_downstream	NTIC01006668.1	75156678	75156727	50	-	75156726	75156727	TAAATGTGTTGCCGATGGATCACTTGGGCCTGTACACATACCAATTAGCG	Distal Intergenic	183	75160434	75186315	25882	2	NR1I2-201	29637	GSK3B-201;GSK3B-202;GSK3B-203;NR1I2-201	GSK3B;GSK3B;GSK3B;NR1I2	0;0;0;29588	FALSE	TRUE	FALSE	FALSE	FALSE	FALSE	FALSE	FALSE	TRUE	Intergenic_downstream	5	5	ENSMMMG00000010256	CZRN01000005.1	107136283	mapped to different genes	NA	NA	NA	NA	NA	NA	NA
cg17357006	NA	0.509733	0.0685494	Marmoset.Callithrix_jacchus.ASM275486v1.100	cg17357006	VTI1A	VTI1A_Intron	NTIC01004446.1	94713249	94713298	50	+	94713249	94713250	CGAGATGTGGTTTACATATTGGGGAGACAATTGGGAGCTTATTTGCGCTT	Intron (VTI1A-202/VTI1A, intron 6 of 8)	119	94624979	95043862	418884	1	VTI1A-201	88270	VTI1A-201;VTI1A-202;VTI1A-203	VTI1A;VTI1A;VTI1A	0;0;0	TRUE	FALSE	FALSE	FALSE	FALSE	FALSE	TRUE	FALSE	FALSE	Intron	38	42	ENSMMMG00000002342	CZRN01000040.1	NA	conserved gene but different region	NA	NA	NA	NA	NA	NA	NA
cg17361857	NA	-0.234395	-0.00803746	Marmoset.Callithrix_jacchus.ASM275486v1.100	cg17361857	FOXO6	FOXO6_Intron	NTIC01036611.1	80118630	80118679	50	-	80118630	80118631	CGCCAGGAGCCCGAAAACCCAGGGCTCCAGAAATCAATCTCGCGGTGACT	Intron (FOXO6-201/FOXO6, intron 1 of 1)	967	80115967	80138760	22794	2	FOXO6-201	20081	FOXO6-201	FOXO6	0	TRUE	FALSE	FALSE	FALSE	FALSE	FALSE	TRUE	FALSE	FALSE	Intron	17	41	NA	NA	NA	mapped to different genes	NTIC01036611.1	80118531	80118748	218	*	218	12
cg17406771	NA	1.97991	0.19728	Marmoset.Callithrix_jacchus.ASM275486v1.100	cg17406771	HOXB9	HOXB9_Exon	NTIC01034389.1	111125830	111125879	50	+	111125878	111125879	ATAATGTCTGAGAATGTCCATTTCTGGGACGCTTAGCAGCTATTATGTCG	Promoter (<=1kb)	873	111125843	111129206	3364	1	HOXB9-201	0	HOXB9-201	HOXB9	0	TRUE	FALSE	TRUE	FALSE	FALSE	TRUE	FALSE	FALSE	FALSE	Exon	16	24	NA	NA	NA	mapped to different genes	NTIC01034389.1	111125737	111126551	815	*	815	77
cg17415555	NA	-3.72868	-0.509894	Marmoset.Callithrix_jacchus.ASM275486v1.100	cg17415555	TMTC2	TMTC2_Exon	NTIC01000002.1	49154795	49154844	50	+	49154843	49154844	AGCAGAAATCCGCACTCAGGGTGTTGAGATACAAGGCGAGCCCCAGAGCG	Promoter (<=1kb)	2	48708938	49154867	445930	2	TMTC2-201	23	TMTC2-201	TMTC2	0	TRUE	FALSE	TRUE	FALSE	FALSE	TRUE	FALSE	FALSE	FALSE	Exon	2	3	ENSMMMG00000001120	CZRN01000012.1	107140028	conserved gene and region	NTIC01000002.1	49154512	49155412	901	*	901	81
cg17659328	NA	-0.0292172	-0.00657049	Marmoset.Callithrix_jacchus.ASM275486v1.100	cg17659328	POLG	POLG_Promoter	NTIC01035500.1	16731167	16731216	50	+	16731215	16731216	GCGTCTGACTTCGGATCAGAAGATTGCAGGTTCGAGTCCTGCCGCGGTCG	Promoter (1-2kb)	926	16712153	16730008	17856	2	POLG-203	-1159	POLG-201;POLG-202;POLG-203	POLG;POLG;POLG	0;0;0	FALSE	TRUE	TRUE	FALSE	FALSE	FALSE	FALSE	FALSE	FALSE	Promoter	2	21	ENSMMMG00000020022	CZRN01000034.1	107148436	conserved gene but different region	NTIC01035500.1	16731088	16731292	205	*	205	17
cg17691889	NA	-1.33765	-0.15169	Marmoset.Callithrix_jacchus.ASM275486v1.100	cg17691889	DMAP1	DMAP1_Intron	NTIC01036611.1	77181691	77181740	50	-	77181739	77181740	TAATGGGTGTGTAATGGCCTCATTTCCATGCCTGGCCTCCAGGAGCGGCG	Intron (ERI3-203/ERI3, intron 7 of 7)	967	77036207	77197632	161426	2	DMAP1-201	15892	DMAP1-201;ERI3-201;ERI3-202;ERI3-203	DMAP1;ERI3;ERI3;ERI3	0;0;0;0	TRUE	FALSE	FALSE	FALSE	FALSE	FALSE	TRUE	FALSE	FALSE	Intron	92	98	ENSMMMG00000000264	CZRN01000016.1	107141845	mapped to different genes	NA	NA	NA	NA	NA	NA	NA
cg17834752	NA	-0.189069	-0.00924093	Marmoset.Callithrix_jacchus.ASM275486v1.100	cg17834752	KCNK9	KCNK9_Exon	NTIC01007779.1	41395190	41395239	50	-	41395238	41395239	GGTGCAGACGATGAGGGACAGAGTCCGCACGTTCTGCCTCTTCATGGCCG	Promoter (<=1kb)	219	41307797	41395618	87822	2	KCNK9-201	379	KCNK9-201	KCNK9	0	TRUE	FALSE	TRUE	FALSE	FALSE	TRUE	FALSE	FALSE	FALSE	Exon	1	1	ENSMMMG00000005117	CZRN01000019.1	107143065	conserved gene but different region	NTIC01007779.1	41394580	41396707	2128	*	2128	247
cg20761322	NA	0.00513729	0.0110349	Marmoset.Callithrix_jacchus.ASM275486v1.100	cg20761322	CIB2	CIB2_Exon	NTIC01038834.1	110200069	110200118	50	+	110200117	110200118	GTCTAGCTGCTCTTCGGTGAAGATGGTCTGCTTGTTCCCCATGGTGGCCG	Promoter (<=1kb)	1055	110176863	110200110	23248	2	CIB2-201	0	CIB2-201;CIB2-202	CIB2;CIB2	0;0	TRUE	FALSE	TRUE	FALSE	FALSE	TRUE	FALSE	FALSE	FALSE	Exon	1	1	ENSMMMG00000001021	CZRN01000008.1	107137901	conserved gene but different region	NTIC01038834.1	110200117	110200747	631	*	631	80
cg18082149	NA	0.09603	0.0193628	Marmoset.Callithrix_jacchus.ASM275486v1.100	cg18082149	gene:ENSCJAG00000031662	gene:ENSCJAG00000031662_Intergenic_upstream	NTIC01036611.1	30292408	30292457	50	-	30292408	30292409	CGCCTTTCCTCAGGAGCATAAAATGAACAGTAATTAGGCTTTGATACTCT	Distal Intergenic	967	30237416	30238045	630	2	transcript:ENSCJAT00000052223	-54412	NA	NA	NA	FALSE	TRUE	FALSE	FALSE	FALSE	FALSE	FALSE	FALSE	TRUE	Intergenic_upstream	35	35	NA	NA	NA	mapped to different genes	NA	NA	NA	NA	NA	NA	NA
cg18200760	NA	-1.91107	-0.00465224	Marmoset.Callithrix_jacchus.ASM275486v1.100	cg18200760	NTNG1	NTNG1_Promoter	NTIC01036611.1	19644723	19644772	50	+	19644771	19644772	CCTCATCTACCTGTCAAAGTCACTGATCTTTTGCATTTCGGAAGAGGACG	Promoter (7-8kb)	967	19652382	19990105	337724	1	NTNG1-201	-7610	NA	NA	NA	FALSE	TRUE	TRUE	FALSE	FALSE	FALSE	FALSE	FALSE	FALSE	Promoter	1	7	ENSMMMG00000008654	CZRN01000085.1	NA	conserved gene but different region	NTIC01036611.1	19644761	19645495	735	*	735	103
cg18304538	NA	0.308901	0.0234751	Marmoset.Callithrix_jacchus.ASM275486v1.100	cg18304538	TBCA	TBCA_Intergenic_upstream	NTIC01011112.1	71660104	71660153	50	+	71660104	71660105	CGAATGAAATGTAATTTGTGCAAGAATTTGTTGTATCTGTCACAAATATT	Distal Intergenic	286	71509873	71592111	82239	2	TBCA-202	-67993	NA	NA	NA	FALSE	TRUE	FALSE	FALSE	FALSE	FALSE	FALSE	FALSE	TRUE	Intergenic_upstream	47	56	NA	NA	NA	mapped to different genes	NA	NA	NA	NA	NA	NA	NA
cg18371171	NA	-0.170931	-0.000974568	Marmoset.Callithrix_jacchus.ASM275486v1.100	cg18371171	KDM6A	KDM6A_Promoter	NTIC01038833.1	75501073	75501122	50	+	75501121	75501122	CCGGCACCAGCACAAAGTTGTTGTAATTGTGTCACACAGCGAACCCCACG	Promoter (<=1kb)	1054	75301979	75500741	198763	2	KDM6A-205	-332	KDM6A-206;KDM6A-207;KDM6A-201;KDM6A-202;KDM6A-203;KDM6A-204;KDM6A-205;KDM6A-208	KDM6A;KDM6A;KDM6A;KDM6A;KDM6A;KDM6A;KDM6A;KDM6A	0;0;0;0;0;0;0;0	FALSE	TRUE	TRUE	FALSE	FALSE	FALSE	FALSE	FALSE	FALSE	Promoter	4	13	ENSMMMG00000011674	CZRN01000022.1	107144318	conserved gene and region	NTIC01038833.1	75500053	75501330	1278	*	1278	151
cg18533392	NA	-0.023403	-0.0115314	Marmoset.Callithrix_jacchus.ASM275486v1.100	cg18533392	NSG2	NSG2_Intergenic_upstream	NTIC01011112.1	137175940	137175989	50	+	137175988	137175989	ATTACTCTGTAACTACATTGTAAGTACATGGCTGGCGCCATGCTAGTGCG	Distal Intergenic	286	137136326	137146803	10478	2	NSG2-207	-29137	CPEB4-201;CPEB4-202;CPEB4-203;CPEB4-204	CPEB4;CPEB4;CPEB4;CPEB4	0;0;0;0	FALSE	TRUE	FALSE	FALSE	FALSE	FALSE	FALSE	FALSE	TRUE	Intergenic_upstream	3	5	ENSMMMG00000009989	CZRN01000032.1	107148156	mapped to different genes	NA	NA	NA	NA	NA	NA	NA
cg21495909	NA	0.0672305	0.0139161	Marmoset.Callithrix_jacchus.ASM275486v1.100	cg21495909	CCDC178	CCDC178_Intron	NTIC01003335.1	69694531	69694580	50	+	69694579	69694580	GATCCTACATGACACTGACAAGGGCAGCCTGCACTTAATGACCTCCATCG	Intron (CCDC178-204/CCDC178, intron 1 of 2)	96	69543596	69992176	448581	2	CCDC178-201	297596	CCDC178-201;CCDC178-202;CCDC178-203;CCDC178-204;CCDC178-205	CCDC178;CCDC178;CCDC178;CCDC178;CCDC178	0;0;0;0;0	TRUE	FALSE	FALSE	FALSE	FALSE	FALSE	TRUE	FALSE	FALSE	Intron	19	19	NA	NA	NA	mapped to different genes	NA	NA	NA	NA	NA	NA	NA
cg18631927	NA	0.366765	0.0459209	Marmoset.Callithrix_jacchus.ASM275486v1.100	cg18631927	RUFY3	RUFY3_Exon	NTIC01033278.1	96979709	96979758	50	-	96979709	96979710	CGGCTTCGCTCAGCCTGGCGCAATCTGGATGTGAGCCACATGAACTTGTG	Exon (RUFY3-201/RUFY3, exon 14 of 19)	821	96967768	97051880	84113	2	RUFY3-201	72122	RUFY3-201;RUFY3-202;RUFY3-203;RUFY3-204;RUFY3-205	RUFY3;RUFY3;RUFY3;RUFY3;RUFY3	0;0;0;0;0	TRUE	FALSE	FALSE	FALSE	FALSE	TRUE	TRUE	FALSE	FALSE	Exon	1	4	ENSMMMG00000024675	CZRN01000104.1	107158791	conserved gene and region	NA	NA	NA	NA	NA	NA	NA
cg18634499	NA	-4.36079	-0.450003	Marmoset.Callithrix_jacchus.ASM275486v1.100	cg18634499	OSBPL10	OSBPL10_Exon	NTIC01008890.1	61370618	61370667	50	+	61370618	61370619	CGTTACCTGTTCTGCCAGCCCTGGAGGAGGTTGGTGTATTTGCTGAGCAC	Promoter (<=1kb)	242	61034048	61370904	336857	2	OSBPL10-201	237	OSBPL10-201;OSBPL10-202	OSBPL10;OSBPL10	0;0	TRUE	FALSE	TRUE	FALSE	FALSE	TRUE	TRUE	FALSE	FALSE	Exon	3	4	ENSMMMG00000013949	CZRN01000025.1	107145121	conserved gene but different region	NTIC01008890.1	61370398	61370619	222	*	222	26
cg18753125	NA	-0.585284	-0.148105	Marmoset.Callithrix_jacchus.ASM275486v1.100	cg18753125	FGR	FGR_Intergenic_downstream	NTIC01036611.1	93719060	93719109	50	-	93719060	93719061	CGCGTGCCCGGTTACCTGGCGAACAAAGTCGGCTCACTTTTGCATAAATA	Distal Intergenic	967	93696480	93708983	12504	1	FGR-201	22629	NA	NA	NA	FALSE	TRUE	FALSE	FALSE	FALSE	FALSE	FALSE	FALSE	TRUE	Intergenic_downstream	17	18	ENSMMMG00000013453	CZRN01000016.1	107142068	mapped to different genes	NA	NA	NA	NA	NA	NA	NA
cg18797081	NA	0.255019	0.0449004	Marmoset.Callithrix_jacchus.ASM275486v1.100	cg18797081	DMAP1	DMAP1_Intron	NTIC01036611.1	77097469	77097518	50	-	77097517	77097518	ATGCTGTTGAGAGTATTGAACCATTGATCTGTCATCTCCAGCTGTTCCCG	Intron (ERI3-205/ERI3, intron 5 of 8)	967	77036207	77197632	161426	2	DMAP1-201	100114	DMAP1-201;ERI3-201;ERI3-202;ERI3-203;ERI3-204;ERI3-205	DMAP1;ERI3;ERI3;ERI3;ERI3;ERI3	0;0;0;0;0;0	TRUE	FALSE	FALSE	FALSE	FALSE	FALSE	TRUE	FALSE	FALSE	Intron	92	98	ENSMMMG00000000264	CZRN01000016.1	107141845	mapped to different genes	NA	NA	NA	NA	NA	NA	NA
cg18826401	NA	0.00523256	0.00198366	Marmoset.Callithrix_jacchus.ASM275486v1.100	cg18826401	POU3F2	POU3F2_Intergenic_upstream	NTIC01022223.1	72009660	72009709	50	-	72009660	72009661	CGATTTACAGTCAGGCAAATTGTGTAAAAAGGCTGATAATACAGTGACGC	Distal Intergenic	540	71421076	71422407	1332	2	POU3F2-201	-587302	NA	NA	NA	FALSE	TRUE	FALSE	FALSE	FALSE	FALSE	FALSE	FALSE	TRUE	Intergenic_upstream	35	68	NA	NA	NA	mapped to different genes	NA	NA	NA	NA	NA	NA	NA
cg21895739	NA	-2.61825	-0.338004	Marmoset.Callithrix_jacchus.ASM275486v1.100	cg21895739	BHLHE41	BHLHE41_Exon	NTIC01000002.1	88716924	88716973	50	+	88716924	88716925	CGGCTCCCTGGGTGTCCAGCTCTCAAACCGGGAGAGGTATTGCAAGACTT	Exon (BHLHE41-201/BHLHE41, exon 5 of 5)	2	88715964	88718673	2710	2	BHLHE41-201	1700	BHLHE41-201	BHLHE41	0	TRUE	FALSE	FALSE	FALSE	FALSE	TRUE	FALSE	FALSE	FALSE	Exon	2	6	NA	NA	NA	mapped to different genes	NTIC01000002.1	88715874	88717043	1170	*	1170	134
cg19239233	NA	-0.602273	-0.0800801	Marmoset.Callithrix_jacchus.ASM275486v1.100	cg19239233	RFX4	RFX4_Promoter	NTIC01000002.1	25481333	25481382	50	+	25481333	25481334	CGTGGCGAGGCGCACTGTGAAGCCCATTGTGGGCCTGTTTTGAATAAGAA	Promoter (<=1kb)	2	25305358	25480913	175556	2	RFX4-201	-420	RFX4-201	RFX4	0	FALSE	TRUE	TRUE	FALSE	FALSE	FALSE	FALSE	FALSE	FALSE	Promoter	8	13	ENSMMMG00000017077	CZRN01000012.1	107139930	mapped to different genes	NTIC01000002.1	25481138	25481344	207	*	207	15
cg19365356	NA	-1.1646	-0.114793	Marmoset.Callithrix_jacchus.ASM275486v1.100	cg19365356	NR3C2	NR3C2_Promoter	NTIC01033278.1	19664976	19665025	50	-	19664976	19664977	CGGAGGCACAGTCAGTATGGTGCTGTGTGCTTGTTGTTTTGTTTTGGTTT	Promoter (1-2kb)	821	19666351	20012563	346213	1	NR3C2-202	-1375	NR3C2-201;NR3C2-202	NR3C2;NR3C2	0;0	FALSE	TRUE	TRUE	FALSE	FALSE	FALSE	FALSE	FALSE	FALSE	Promoter	2	6	ENSMMMG00000002054	CZRN01000015.1	107141103	conserved gene but different region	NTIC01033278.1	19664560	19664977	418	*	418	38
cg19382919	NA	0.451573	0.0935683	Marmoset.Callithrix_jacchus.ASM275486v1.100	cg19382919	SP5	SP5_Promoter	NTIC01035500.1	53261864	53261913	50	-	53261912	53261913	ATGTATATACACAAATAATTGGATTTTCCTGATCAAAGGGGGCCTTGCCG	Promoter (<=1kb)	926	53259055	53261423	2369	2	SP5-201	-490	SP5-201	SP5	-441	FALSE	TRUE	TRUE	FALSE	FALSE	FALSE	FALSE	FALSE	FALSE	Promoter	11	13	NA	NA	NA	mapped to different genes	NA	NA	NA	NA	NA	NA	NA
cg19397128	NA	-4.53736	-0.609546	Marmoset.Callithrix_jacchus.ASM275486v1.100	cg19397128	TRPS1	TRPS1_Promoter	NTIC01007779.1	17638190	17638239	50	-	17638238	17638239	ATTACGTCAGTTTCAAGACACCAACACTATTAATATCAAAGGAGCCTTCG	Promoter (<=1kb)	219	17386564	17637842	251279	2	TRPS1-201	-397	TRPS1-201;TRPS1-202	TRPS1;TRPS1	0;0	FALSE	TRUE	TRUE	FALSE	FALSE	FALSE	FALSE	FALSE	FALSE	Promoter	8	34	ENSMMMG00000017500	CZRN01000019.1	107142774	conserved gene and region	NTIC01007779.1	17638238	17638643	406	*	406	56
cg19427611	NA	-2.13998	-0.177263	Marmoset.Callithrix_jacchus.ASM275486v1.100	cg19427611	TRIM8	TRIM8_Promoter	NTIC01004446.1	84904313	84904362	50	+	84904313	84904314	CGCTGCTGTGGCTGACATGATCCATGATGCTGGCATACCAATGAGGAAGT	Promoter (<=1kb)	119	84903348	84916537	13190	1	TRIM8-201	965	TRIM8-201;TRIM8-202	TRIM8;TRIM8	0;0	TRUE	FALSE	TRUE	FALSE	FALSE	FALSE	TRUE	FALSE	FALSE	Promoter	5	12	ENSMMMG00000023360	CZRN01000040.1	107149840	conserved gene but different region	NA	NA	NA	NA	NA	NA	NA
cg19520890	NA	0.0177033	0.00335389	Marmoset.Callithrix_jacchus.ASM275486v1.100	cg19520890	ARID4A	ARID4A_Intron	NTIC01038834.1	45686208	45686257	50	+	45686256	45686257	AGGGCACAAGTGCTATTAAAATGGTGCGACCAGTATATTCTCCAATTCCG	Intron (ARID4A-201/ARID4A, intron 15 of 22)	1055	45664237	45732992	68756	2	ARID4A-201	46735	ARID4A-201;ARID4A-202;ARID4A-203	ARID4A;ARID4A;ARID4A	0;0;0	TRUE	FALSE	FALSE	FALSE	FALSE	FALSE	TRUE	FALSE	FALSE	Intron	3	11	ENSMMMG00000005513	CZRN01000008.1	107138312	conserved gene but different region	NA	NA	NA	NA	NA	NA	NA
cg19631884	NA	0.603987	0.110288	Marmoset.Callithrix_jacchus.ASM275486v1.100	cg19631884	gene:ENSCJAG00000052646	gene:ENSCJAG00000052646_Exon	NTIC01003335.1	63384726	63384775	50	-	63384726	63384727	CGCGGCACAGCGCCCCCTTGTCCATGGTCTCGAAGTCCGGGCTCTGCGCC	Exon (NA, exon 1 of 1)	96	63276322	63276870	549	1	transcript:ENSCJAT00000114765	108453	NA	NA	NA	TRUE	FALSE	FALSE	FALSE	FALSE	TRUE	FALSE	FALSE	FALSE	Exon	6	15	NA	NA	NA	mapped to different genes	NTIC01003335.1	63384066	63385039	974	*	974	111
cg19663246	NA	-0.32226	-0.0443238	Marmoset.Callithrix_jacchus.ASM275486v1.100	cg19663246	PDE1C	PDE1C_Promoter	NTIC01002224.1	644507	644556	50	+	644555	644556	AAGTCACCGGAGGCTCTATGATGTGAAATGTACAATCGAATTAGAACTCG	Promoter (<=1kb)	64	95936	643865	547930	2	PDE1C-201	-642	PDE1C-201	PDE1C	-642	FALSE	TRUE	TRUE	FALSE	FALSE	FALSE	FALSE	FALSE	FALSE	Promoter	1	1	ENSMMMG00000008812	CZRN01000027.1	107146155	conserved gene but different region	NA	NA	NA	NA	NA	NA	NA
cg22669570	NA	0.0157061	0.0121066	Marmoset.Callithrix_jacchus.ASM275486v1.100	cg22669570	CDH7	CDH7_Exon	NTIC01003335.1	101979031	101979080	50	-	101979031	101979032	CGAAGGGGCAAGTTCCATTTTCATTATTGATGAGAACACTGGGGATATTC	Exon (CDH7-201/CDH7, exon 2 of 11)	96	101931128	102051405	120278	1	CDH7-201	47903	CDH7-201	CDH7	0	TRUE	FALSE	FALSE	FALSE	FALSE	TRUE	FALSE	FALSE	FALSE	Exon	1	1	ENSMMMG00000018362	CZRN01000063.1	107153973	conserved gene and region	NA	NA	NA	NA	NA	NA	NA
cg19766374	NA	0.769752	0.0273606	Marmoset.Callithrix_jacchus.ASM275486v1.100	cg19766374	DNM3	DNM3_Intron	NTIC01013335.1	22736609	22736658	50	-	22736657	22736658	TCTTTGCTATTTCAGGGAACCAATCTTCCGCCTTCAAGGCAAATTGTACG	Intron (DNM3-201/DNM3, intron 13 of 14)	326	22488660	22774567	285908	1	DNM3-201	247949	DNM3-201;DNM3-202;DNM3-203;DNM3-204	DNM3;DNM3;DNM3;DNM3	0;0;0;0	TRUE	FALSE	FALSE	FALSE	FALSE	FALSE	TRUE	FALSE	FALSE	Intron	4	6	ENSMMMG00000017811	CZRN01000030.1	NA	conserved gene and region	NA	NA	NA	NA	NA	NA	NA
cg19926979	NA	-0.00799734	-0.00933584	Marmoset.Callithrix_jacchus.ASM275486v1.100	cg19926979	PCDH8	PCDH8_Promoter	NTIC01000001.1	149463092	149463141	50	-	149463140	149463141	TTGGAAAGGTTTCAAAGATCAGACTGTATCAAAGGCTTATGAAGCCCTCG	Promoter (1-2kb)	1	149457897	149462137	4241	2	PCDH8-201	-1004	PCDH8-201;PCDH8-202	PCDH8;PCDH8	-955;-955	FALSE	TRUE	TRUE	FALSE	FALSE	FALSE	FALSE	FALSE	FALSE	Promoter	3	11	ENSMMMG00000000439	CZRN01000014.1	107140873	conserved gene and region	NA	NA	NA	NA	NA	NA	NA
cg20096563	NA	-0.330604	-0.0534769	Marmoset.Callithrix_jacchus.ASM275486v1.100	cg20096563	EGR3	EGR3_Promoter	NTIC01003335.1	15532281	15532330	50	-	15532329	15532330	CCCGCTTCCTGCTTTCTAATGTTCCATTGTGAGGAGCTTCCATTGTGACG	Promoter (<=1kb)	96	15532951	15535378	2428	1	EGR3-202	-670	EGR3-202;EGR3-201	EGR3;EGR3	0;0	FALSE	TRUE	TRUE	FALSE	FALSE	FALSE	FALSE	FALSE	FALSE	Promoter	10	22	ENSMMMG00000014096	CZRN01000062.1	107153923	conserved gene and region	NA	NA	NA	NA	NA	NA	NA
cg20184165	NA	-1.14928	-0.298437	Marmoset.Callithrix_jacchus.ASM275486v1.100	cg20184165	NAA15	NAA15_Promoter	NTIC01033278.1	28788716	28788765	50	-	28788764	28788765	GTTCACGTGGTAACTGAACAGACCGACAGAGGCAGCCAAAATGGCGGACG	Promoter (<=1kb)	821	28689052	28788479	99428	2	NAA15-202	-286	NAA15-202	NAA15	0	FALSE	TRUE	TRUE	FALSE	FALSE	FALSE	FALSE	FALSE	FALSE	Promoter	2	6	ENSMMMG00000014966	CZRN01000006.1	107136772	mapped to different genes	NTIC01033278.1	28787982	28789013	1032	*	1032	95
cg20350072	NA	0.179889	0.0120427	Marmoset.Callithrix_jacchus.ASM275486v1.100	cg20350072	gene:ENSCJAG00000059103	gene:ENSCJAG00000059103_Intergenic_downstream	NTIC01011112.1	71779350	71779399	50	-	71779350	71779351	CGCTGTCCCTGTTTGCACATTAATCCAGTAACAATTAGGTGTCAGCGAGC	Distal Intergenic	286	71948891	71951900	3010	2	transcript:ENSCJAT00000102165	172550	NA	NA	NA	FALSE	TRUE	FALSE	FALSE	FALSE	FALSE	FALSE	FALSE	TRUE	Intergenic_downstream	29	29	NA	NA	NA	mapped to different genes	NA	NA	NA	NA	NA	NA	NA
cg20540209	NA	-0.168539	-0.00292528	Marmoset.Callithrix_jacchus.ASM275486v1.100	cg20540209	ISL2	ISL2_Intron	NTIC01038834.1	109387122	109387171	50	-	109387170	109387171	AGGTGAAGAGGCACGCGAGCTGGTGCTCCAGGGCCGCGTGCTCCGAGTCG	Intron (ISL2-201/ISL2, intron 5 of 5)	1055	109386976	109391915	4940	2	ISL2-201	4744	ISL2-201	ISL2	0	TRUE	FALSE	FALSE	FALSE	FALSE	FALSE	TRUE	FALSE	FALSE	Intron	1	2	ENSMMMG00000001546	CZRN01000008.1	107137762	conserved gene and region	NTIC01038834.1	109386943	109387289	347	*	347	28
cg20583171	NA	0.104628	0.0104747	Marmoset.Callithrix_jacchus.ASM275486v1.100	cg20583171	PAX3	PAX3_Intron	NTIC01035500.1	136996306	136996355	50	-	136996306	136996307	CGCATTCTTTAATTGCCCTTTGAATTAATATCAAAGGGTCACAATGCGAG	Intron (PAX3-201/PAX3, intron 4 of 8)	926	136927259	137026204	98946	2	PAX3-201	29849	PAX3-201;PAX3-202;PAX3-203	PAX3;PAX3;PAX3	0;0;0	TRUE	FALSE	FALSE	FALSE	FALSE	FALSE	TRUE	FALSE	FALSE	Intron	7	16	ENSMMMG00000021012	CZRN01000009.1	107138483	conserved gene and region	NA	NA	NA	NA	NA	NA	NA
cg23681938	NA	0.116958	0.0244242	Marmoset.Callithrix_jacchus.ASM275486v1.100	cg23681938	CELF4	CELF4_Exon	NTIC01003335.1	73799516	73799565	50	-	73799516	73799517	CGAAAGGGAGGAACATCTGCATCAGCTCAGCGTCCCCAAACTCCTGGGGC	Exon (CELF4-201/CELF4, exon 11 of 14)	96	73785502	74106469	320968	2	CELF4-201	306904	CELF4-201;CELF4-202;CELF4-203;CELF4-204	CELF4;CELF4;CELF4;CELF4	0;0;0;0	TRUE	FALSE	FALSE	FALSE	FALSE	TRUE	TRUE	FALSE	FALSE	Exon	24	104	ENSMMMG00000007204	CZRN01000011.1	107139325	conserved gene but different region	NA	NA	NA	NA	NA	NA	NA
cg23752476	NA	0.0317514	0.00726916	Marmoset.Callithrix_jacchus.ASM275486v1.100	cg23752476	ZBTB20	ZBTB20_Intergenic_upstream	NTIC01006668.1	79993161	79993210	50	+	79993161	79993162	CGGTGAATGGCATAGCTAGATGGGGGTAGTCACGGCAGTCATTCCTTATT	Distal Intergenic	183	80389030	80527059	138030	1	ZBTB20-201	-395820	NA	NA	NA	FALSE	TRUE	FALSE	FALSE	FALSE	FALSE	FALSE	FALSE	TRUE	Intergenic_upstream	44	92	ENSMMMG00000010643	CZRN01000005.1	107136301	mapped to different genes	NA	NA	NA	NA	NA	NA	NA
cg20913114	NA	0.0686437	0.00876394	Marmoset.Callithrix_jacchus.ASM275486v1.100	cg20913114	UNCX	UNCX_Intron	NTIC01011112.1	144126500	144126549	50	+	144126500	144126501	CGTCACCTCCGACCACAGACATTGTTTCCGACAGTTCTCAGGAGCAGTGT	Intron (UNCX-201/UNCX, intron 2 of 2)	286	144088308	144146592	58285	1	UNCX-201	38192	UNCX-201	UNCX	0	TRUE	FALSE	FALSE	FALSE	FALSE	FALSE	TRUE	FALSE	FALSE	Intron	58	94	NA	NA	NA	mapped to different genes	NTIC01011112.1	144126372	144126856	485	*	485	40
cg20954708	NA	-0.0157965	-0.0397705	Marmoset.Callithrix_jacchus.ASM275486v1.100	cg20954708	STXBP5	STXBP5_fiveUTR	NTIC01022223.1	23029648	23029697	50	-	23029648	23029649	CGGTCAGGCCGTCCAGCACCTTCCTGATGTTGAATTTCCTCATGGTCTCG	Promoter (<=1kb)	540	22856036	23029822	173787	2	STXBP5-201	125	STXBP5-201;STXBP5-202;STXBP5-203;STXBP5-204;STXBP5-205;STXBP5-206;STXBP5-207;STXBP5-208	STXBP5;STXBP5;STXBP5;STXBP5;STXBP5;STXBP5;STXBP5;STXBP5	0;0;0;0;0;0;0;0	TRUE	FALSE	TRUE	TRUE	FALSE	TRUE	FALSE	FALSE	FALSE	fiveUTR	2	6	ENSMMMG00000002173	CZRN01000003.1	107156023	conserved gene but different region	NA	NA	NA	NA	NA	NA	NA
cg21081239	NA	-0.272895	-0.0385723	Marmoset.Callithrix_jacchus.ASM275486v1.100	cg21081239	CADM1	CADM1_Intergenic_upstream	NTIC01001113.1	13451575	13451624	50	-	13451575	13451576	CGATCAATCAGTAATGTAATCCTCTGCTGGTAGAACACAAAAACAAAGCC	Distal Intergenic	31	12710127	13036889	326763	2	CADM1-202	-414735	NA	NA	NA	FALSE	TRUE	FALSE	FALSE	FALSE	FALSE	FALSE	FALSE	TRUE	Intergenic_upstream	26	103	ENSMMMG00000023027	CZRN01000026.1	107145839	mapped to different genes	NA	NA	NA	NA	NA	NA	NA
cg21084401	NA	-0.753662	-0.0764071	Marmoset.Callithrix_jacchus.ASM275486v1.100	cg21084401	DMRTA2	DMRTA2_Promoter	NTIC01036611.1	70973322	70973371	50	-	70973370	70973371	CTTTTAATGTCAGAAAGATTTAGTTTAATATCATCTCTATTAGGCTGCCG	Promoter (5-6kb)	967	70978815	70982748	3934	1	DMRTA2-201	-5493	NA	NA	NA	FALSE	TRUE	TRUE	FALSE	FALSE	FALSE	FALSE	FALSE	FALSE	Promoter	7	15	NA	NA	NA	mapped to different genes	NTIC01036611.1	70973370	70973483	114	*	114	14
cg21087155	NA	-0.0961779	-0.00684453	Marmoset.Callithrix_jacchus.ASM275486v1.100	cg21087155	gene:ENSCJAG00000069485	gene:ENSCJAG00000069485_Intergenic_upstream	NTIC01017779.1	1918525	1918574	50	-	1918573	1918574	ACTTGAAAGTGAGCCTGAAGAATCTCATGTGTGTCGGGGGCCCGGGGGCG	Distal Intergenic	429	1928806	1931305	2500	1	transcript:ENSCJAT00000101011	-10281	NA	NA	NA	FALSE	TRUE	FALSE	FALSE	FALSE	FALSE	FALSE	FALSE	TRUE	Intergenic_upstream	3	5	NA	NA	NA	mapped to different genes	NTIC01017779.1	1917682	1919229	1548	*	1548	196
cg21211748	NA	-0.848476	-0.107081	Marmoset.Callithrix_jacchus.ASM275486v1.100	cg21211748	E2F2	E2F2_Promoter	NTIC01036611.1	97690969	97691018	50	+	97690969	97690970	CGCTGTGCACTGCTCTGGCCGCCTCTGCACTGTGAATCCCGGAACCACCC	Promoter (<=1kb)	967	97691175	97716682	25508	1	E2F2-201	-157	E2F2-201;E2F2-202	E2F2;E2F2	-157;-157	FALSE	TRUE	TRUE	FALSE	FALSE	FALSE	FALSE	FALSE	FALSE	Promoter	1	10	ENSMMMG00000018795	CZRN01000016.1	107141554	conserved gene and region	NTIC01036611.1	97690903	97691234	332	*	332	29
cg21334666	NA	0.466459	0.0639007	Marmoset.Callithrix_jacchus.ASM275486v1.100	cg21334666	DMAP1	DMAP1_Intron	NTIC01036611.1	77090017	77090066	50	-	77090017	77090018	CGATGTATGAGGCGTGCTGCACAGCCAGCGTTCTGCAAGCCTGTTTGCAC	Intron (ERI3-205/ERI3, intron 3 of 8)	967	77036207	77197632	161426	2	DMAP1-201	107566	DMAP1-201;ERI3-201;ERI3-202;ERI3-203;ERI3-204;ERI3-205	DMAP1;ERI3;ERI3;ERI3;ERI3;ERI3	0;0;0;0;0;0	TRUE	FALSE	FALSE	FALSE	FALSE	FALSE	TRUE	FALSE	FALSE	Intron	92	98	ENSMMMG00000000264	CZRN01000016.1	107141845	mapped to different genes	NA	NA	NA	NA	NA	NA	NA
cg24899750	NA	-0.44003	-0.0482086	Marmoset.Callithrix_jacchus.ASM275486v1.100	cg24899750	OTOR	OTOR_Intergenic_upstream	NTIC01034389.1	21638075	21638124	50	+	21638075	21638076	CGAAACCAGGACTAACTGCCCCATAGCATGAGGGGCAGCGCCTGTAAAAT	Distal Intergenic	873	21656845	21659521	2677	1	OTOR-201	-18721	NA	NA	NA	FALSE	TRUE	FALSE	FALSE	FALSE	FALSE	FALSE	FALSE	TRUE	Intergenic_upstream	1	1	ENSMMMG00000002467	CZRN01000001.1	107134258	mapped to different genes	NA	NA	NA	NA	NA	NA	NA
cg21596828	NA	0.0773693	0.00822446	Marmoset.Callithrix_jacchus.ASM275486v1.100	cg21596828	C15orf41	C15orf41_Intron	NTIC01038834.1	87513200	87513249	50	+	87513248	87513249	ATTATGCTAAACCATTATTATTCTGACAATAATAATTTCCCTGTGTTGCG	Intron (C15orf41-203/C15orf41, intron 2 of 13)	1055	87445694	87687805	242112	1	C15orf41-201	67506	C15orf41-201;C15orf41-202;C15orf41-203	C15orf41;C15orf41;C15orf41	0;0;0	TRUE	FALSE	FALSE	FALSE	FALSE	FALSE	TRUE	FALSE	FALSE	Intron	33	50	ENSMMMG00000021438	CZRN01000008.1	107138244	conserved gene and region	NA	NA	NA	NA	NA	NA	NA
cg21623348	NA	1.4933	0.124125	Marmoset.Callithrix_jacchus.ASM275486v1.100	cg21623348	gene:ENSCJAG00000031662	gene:ENSCJAG00000031662_Intergenic_upstream	NTIC01036611.1	30274911	30274960	50	+	30274959	30274960	GCCATCAAAAGGATATCACAGCTCATTTTGGTGGAAGGGTTTCCACGTCG	Distal Intergenic	967	30237416	30238045	630	2	transcript:ENSCJAT00000052223	-36866	NA	NA	NA	FALSE	TRUE	FALSE	FALSE	FALSE	FALSE	FALSE	FALSE	TRUE	Intergenic_upstream	35	35	NA	NA	NA	mapped to different genes	NTIC01036611.1	30274956	30275005	50	*	50	8
cg21750779	NA	2.04054	0.239673	Marmoset.Callithrix_jacchus.ASM275486v1.100	cg21750779	KLRF2	KLRF2_Intron	NTIC01000002.1	110554434	110554483	50	-	110554482	110554483	TGCTGTCTCGGACACCCTGCTGGGCTCTTACCCTGTTGCCCTGGTAACCG	Intron (KLRF2-201/KLRF2, intron 1 of 5)	2	107574789	118106261	10531473	1	KLRF2-201	2979645	KLRF2-201;PTMS-201	KLRF2;PTMS	0;-2100	TRUE	FALSE	FALSE	FALSE	FALSE	FALSE	TRUE	FALSE	FALSE	Intron	66	157	NA	NA	NA	mapped to different genes	NA	NA	NA	NA	NA	NA	NA
cg21801378	NA	1.31203	0.16578	Marmoset.Callithrix_jacchus.ASM275486v1.100	cg21801378	HEXA	HEXA_Exon	NTIC01038834.1	128425363	128425412	50	-	128425411	128425412	TGATGGCGTCGTGGTCCTTCATGGGTACGGCGGGACCGGGGTTTAGCCCG	Exon (NA, exon 1 of 1)	1055	128446356	128474514	28159	2	HEXA-201	49151	NA	NA	NA	TRUE	FALSE	FALSE	FALSE	FALSE	TRUE	FALSE	FALSE	FALSE	Exon	5	5	NA	NA	NA	mapped to different genes	NTIC01038834.1	128425153	128426148	996	*	996	99
cg21807305	NA	-0.0459407	-0.00974359	Marmoset.Callithrix_jacchus.ASM275486v1.100	cg21807305	GRM1	GRM1_Promoter	NTIC01022223.1	24219537	24219586	50	+	24219585	24219586	GCGATCTGGGCTGTACACTAGTGCCCTCTTTCTTCAGCACTATTTTACCG	Promoter (1-2kb)	540	23810221	24218043	407823	2	GRM1-202	-1494	GRM1-201;GRM1-202	GRM1;GRM1	0;0	FALSE	TRUE	TRUE	FALSE	FALSE	FALSE	FALSE	FALSE	FALSE	Promoter	1	7	ENSMMMG00000002081	CZRN01000003.1	107156011	conserved gene and region	NA	NA	NA	NA	NA	NA	NA
cg21826256	NA	-0.349229	-0.0679047	Marmoset.Callithrix_jacchus.ASM275486v1.100	cg21826256	MAPKAP1	MAPKAP1_Intron	NTIC01000001.1	42950926	42950975	50	-	42950926	42950927	CGTCCGCAGGTGTAGCATGGTGATACATATTACATTGTGCCACAATGGAT	Intron (MAPKAP1-201/MAPKAP1, intron 5 of 6)	1	42823368	43048497	225130	1	MAPKAP1-202	127558	MAPKAP1-202;MAPKAP1-203;MAPKAP1-204;MAPKAP1-201	MAPKAP1;MAPKAP1;MAPKAP1;MAPKAP1	0;0;0;0	TRUE	FALSE	FALSE	FALSE	FALSE	FALSE	TRUE	FALSE	FALSE	Intron	48	57	ENSMMMG00000017830	CZRN01000048.1	107152086	conserved gene and region	NA	NA	NA	NA	NA	NA	NA
cg25560333	NA	-1.56381	-0.162835	Marmoset.Callithrix_jacchus.ASM275486v1.100	cg25560333	CELF2	CELF2_Exon	NTIC01036611.1	153056558	153056607	50	-	153056606	153056607	ACTTCTGCCTTCAAGCTGGATTTCCTCCCGGACATGATGGTCGAGGGCCG	Exon (CELF2-203/CELF2, exon 1 of 15)	967	152838040	153356343	518304	1	CELF2-201	218518	CELF2-201;CELF2-202;CELF2-203	CELF2;CELF2;CELF2	0;0;0	TRUE	FALSE	FALSE	FALSE	FALSE	TRUE	TRUE	FALSE	FALSE	Exon	11	25	ENSMMMG00000016437	CZRN01000042.1	107150229	conserved gene and region	NTIC01036611.1	153055999	153057224	1226	*	1226	187
cg21926612	NA	-0.190964	-0.0316161	Marmoset.Callithrix_jacchus.ASM275486v1.100	cg21926612	PACRG	PACRG_Promoter	NTIC01022223.1	7581132	7581181	50	+	7581132	7581133	CGCGATAATGGTAGAAATTCAACCCCTCGTAGTGCCCAGGTTGATCCAGA	Promoter (<=1kb)	540	6977728	7581034	603307	2	PACRG-202	-98	PACRG-201;PACRG-202;PRKN-201;PRKN-202;PRKN-203	PACRG;PACRG;PRKN;PRKN;PRKN	0;0;0;0;0	FALSE	TRUE	TRUE	FALSE	FALSE	FALSE	FALSE	FALSE	FALSE	Promoter	1	2	ENSMMMG00000009213	CZRN01000056.1	NA	conserved gene but different region	NA	NA	NA	NA	NA	NA	NA
cg21988562	NA	-0.31984	-0.0110106	Marmoset.Callithrix_jacchus.ASM275486v1.100	cg21988562	RSRC1	RSRC1_Intron	NTIC01008890.1	18965532	18965581	50	-	18965580	18965581	TTAATTTCCTCCATGCCCTTGACATCCACAGATACCATTAAGATTAAGCG	Intron (RSRC1-201/RSRC1, intron 5 of 9)	242	18736115	19170758	434644	2	RSRC1-201	205177	RSRC1-201;RSRC1-202;RSRC1-203	RSRC1;RSRC1;RSRC1	0;0;0	TRUE	FALSE	FALSE	FALSE	FALSE	FALSE	TRUE	FALSE	FALSE	Intron	34	34	ENSMMMG00000016000	CZRN01000020.1	107143307	conserved gene and region	NA	NA	NA	NA	NA	NA	NA
cg21998638	NA	-0.135878	-0.0119905	Marmoset.Callithrix_jacchus.ASM275486v1.100	cg21998638	ASB18	ASB18_Intron	NTIC01035500.1	150450493	150450542	50	+	150450493	150450494	CGCCCGAGGAGCTAACCATTTATGTCACACTGTGACAATTATTCTGCATA	Intron (ASB18-203/ASB18, intron 3 of 5)	926	150405200	150478066	72867	2	ASB18-201	27524	ASB18-201;ASB18-202;ASB18-203	ASB18;ASB18;ASB18	0;0;0	TRUE	FALSE	FALSE	FALSE	FALSE	FALSE	TRUE	FALSE	FALSE	Intron	4	4	NA	NA	NA	mapped to different genes	NTIC01035500.1	150450290	150450510	221	*	221	24
cg22040516	NA	-0.129835	-0.0698751	Marmoset.Callithrix_jacchus.ASM275486v1.100	cg22040516	VWC2	VWC2_Exon	NTIC01002224.1	16439400	16439449	50	+	16439448	16439449	TCCTGGTCACCTGCTGCCTGATGGTGGCTCTGTGCAGTCCGAGCATCCCG	Promoter (<=1kb)	64	16439251	16568651	129401	1	VWC2-201	149	VWC2-201;VWC2-202;VWC2-203	VWC2;VWC2;VWC2	0;0;0	TRUE	FALSE	TRUE	FALSE	FALSE	TRUE	FALSE	FALSE	FALSE	Exon	1	1	ENSMMMG00000015492	CZRN01000027.1	107146289	conserved gene and region	NTIC01002224.1	16439439	16440074	636	*	636	73
cg22053938	NA	-4.35291	-0.684547	Marmoset.Callithrix_jacchus.ASM275486v1.100	cg22053938	SON	SON_Exon	NTIC01012224.1	10142704	10142753	50	-	10142704	10142705	CGGTCATCGTTGACAGCTCCGATGTTGTCACCACAGACTGAACAGAGATC	Exon (SON-201/SON, exon 3 of 12)	310	10117153	10150567	33415	2	SON-201	7814	GART-201;GART-202;SON-201;SON-202;SON-203;SON-204;SON-205;SON-206;SON-207	GART;GART;SON;SON;SON;SON;SON;SON;SON	-154;-154;0;0;0;0;0;0;0	TRUE	FALSE	FALSE	FALSE	FALSE	TRUE	FALSE	FALSE	FALSE	Exon	14	32	ENSMMMG00000001137	CZRN01000005.1	107136443	conserved gene and region	NTIC01012224.1	10142651	10142796	146	*	146	10
cg22100382	NA	0.12505	0.0143389	Marmoset.Callithrix_jacchus.ASM275486v1.100	cg22100382	ACVR2A	ACVR2A_Intergenic_upstream	NTIC01035500.1	76622821	76622870	50	-	76622821	76622822	CGTGAAATGGGCTATTTTGGATTTTAAGAACCAAATGTAAATGTGCTTAA	Distal Intergenic	926	76214816	76298043	83228	2	ACVR2A-201	-324827	NA	NA	NA	FALSE	TRUE	FALSE	FALSE	FALSE	FALSE	FALSE	FALSE	TRUE	Intergenic_upstream	24	34	ENSMMMG00000021587	CZRN01000006.1	107136837	conserved gene and region	NA	NA	NA	NA	NA	NA	NA
cg22181118	NA	0.679176	0.0643608	Marmoset.Callithrix_jacchus.ASM275486v1.100	cg22181118	AMPD3	AMPD3_Exon	NTIC01001113.1	71929681	71929730	50	-	71929729	71929730	TACTACCTGTACTACATGTATGCCAACATCATGGTGCTCAACAACCTCCG	Exon (AMPD3-201/AMPD3, exon 11 of 15)	31	71882851	71941690	58840	1	AMPD3-201	46830	AMPD3-201;AMPD3-202;AMPD3-204;AMPD3-203	AMPD3;AMPD3;AMPD3;AMPD3	0;0;0;0	TRUE	FALSE	FALSE	FALSE	FALSE	TRUE	FALSE	FALSE	FALSE	Exon	1	3	ENSMMMG00000000709	CZRN01000004.1	107135644	conserved gene but different region	NA	NA	NA	NA	NA	NA	NA
cg22183626	NA	-0.919586	-0.309534	Marmoset.Callithrix_jacchus.ASM275486v1.100	cg22183626	TSC22D1	TSC22D1_fiveUTR	NTIC01034389.1	125826116	125826165	50	+	125826164	125826165	AATGCTCGGGCTCCATGGCTGCCAGTGATGGAGCGGTCCCTGGGCTCCCG	Promoter (<=1kb)	873	125826143	125972586	146444	1	TSC22D1-201	0	TSC22D1-201;TSC22D1-202	TSC22D1;TSC22D1	0;0	TRUE	FALSE	TRUE	TRUE	FALSE	TRUE	FALSE	FALSE	FALSE	fiveUTR	4	12	ENSMMMG00000023448	CZRN01000014.1	107141062	mapped to different genes	NTIC01034389.1	125825430	125827203	1774	*	1774	228
cg22358580	NA	0.0875532	0.0390847	Marmoset.Callithrix_jacchus.ASM275486v1.100	cg22358580	HOXC5	HOXC5_Promoter	NTIC01000002.1	68736503	68736552	50	+	68736551	68736552	TTCCATCACTAACCTCCCGGAGGTCATCAAGCCAAATTTATGAGTGGCCG	Promoter (<=1kb)	2	68736733	68738108	1376	1	HOXC5-201	-181	HOXC6-201;HOXC6-202;HOXC5-201	HOXC6;HOXC6;HOXC5	0;0;0	FALSE	TRUE	TRUE	FALSE	FALSE	FALSE	FALSE	FALSE	FALSE	Promoter	14	34	ENSMMMG00000003567	CZRN01000035.1	107148822	mapped to different genes	NA	NA	NA	NA	NA	NA	NA
cg26158731	NA	0.798458	0.0777356	Marmoset.Callithrix_jacchus.ASM275486v1.100	cg26158731	RERE	RERE_Promoter	NTIC01036611.1	111414105	111414154	50	+	111414153	111414154	AGTGAGAAATTCAGAAGACTGAAGCCCAGGCTTACTGTCTACCTTTCACG	Promoter (<=1kb)	967	111414198	111713986	299789	1	RERE-201	-44	RERE-201;RERE-202	RERE;RERE	0;0	FALSE	TRUE	TRUE	FALSE	FALSE	FALSE	FALSE	FALSE	FALSE	Promoter	1	12	ENSMMMG00000017493	CZRN01000074.1	107155531	conserved gene but different region	NA	NA	NA	NA	NA	NA	NA
cg22736354	NA	1.19676	0.177765	Marmoset.Callithrix_jacchus.ASM275486v1.100	cg22736354	NHLRC1	NHLRC1_Exon	NTIC01022223.1	159011867	159011916	50	+	159011867	159011868	CGCCGCTGCTGCCGGTGGCCAAACTTCTCAAAGCACACCTTGCACTCGAG	Promoter (<=1kb)	540	159010798	159011985	1188	2	NHLRC1-201	69	NHLRC1-201	NHLRC1	0	TRUE	FALSE	TRUE	FALSE	FALSE	TRUE	TRUE	FALSE	FALSE	Exon	1	1	ENSMMMG00000016241	CZRN01000037.1	107149421	conserved gene and region	NTIC01022223.1	159011399	159012214	816	*	816	86
cg22929401	NA	-0.458849	-0.0148483	Marmoset.Callithrix_jacchus.ASM275486v1.100	cg22929401	KDELR3	KDELR3_Promoter	NTIC01000001.1	3566117	3566166	50	+	3566117	3566118	CGTCTGTGGCGGTTTTTCTATAGGTGCTAAAATATTCCACCCTGGTGACT	Promoter (2-3kb)	1	3544877	3563672	18796	2	KDELR3-201	-2445	KDELR3-201	KDELR3	-2445	FALSE	TRUE	TRUE	FALSE	FALSE	FALSE	FALSE	FALSE	FALSE	Promoter	5	8	ENSMMMG00000014277	CZRN01000012.1	107139863	mapped to different genes	NA	NA	NA	NA	NA	NA	NA
cg22952564	NA	-0.222096	-0.0314971	Marmoset.Callithrix_jacchus.ASM275486v1.100	cg22952564	gene:ENSCJAG00000052612	gene:ENSCJAG00000052612_Intron	NTIC01011112.1	56973273	56973322	50	-	56973273	56973274	CGTCATGCTCACACATAAATGAACCATGACAGAGATAGACTGTTGAATAG	Intron (NA, intron 1 of 0)	286	56864974	56865765	792	2	transcript:ENSCJAT00000111136	-107557	NA	NA	NA	TRUE	FALSE	FALSE	FALSE	FALSE	FALSE	TRUE	FALSE	FALSE	Intron	10	16	NA	NA	NA	mapped to different genes	NA	NA	NA	NA	NA	NA	NA
cg23003419	NA	-0.0341713	-0.0307408	Marmoset.Callithrix_jacchus.ASM275486v1.100	cg23003419	NFIA	NFIA_Intron	NTIC01036611.1	59753498	59753547	50	+	59753498	59753499	CGCTGCTATTCTGTCAGCTTAAAGAGTATTTTATGCTTGATCAACAGCTC	Intron (NFIA-201/NFIA, intron 9 of 9)	967	59746092	60127776	381685	2	NFIA-201	374229	NFIA-201;NFIA-202;NFIA-203;NFIA-204;NFIA-205;NFIA-206;NFIA-207	NFIA;NFIA;NFIA;NFIA;NFIA;NFIA;NFIA	0;0;0;0;0;0;0	TRUE	FALSE	FALSE	FALSE	FALSE	FALSE	TRUE	FALSE	FALSE	Intron	39	64	ENSMMMG00000014681	CZRN01000016.1	107141434	conserved gene and region	NA	NA	NA	NA	NA	NA	NA
cg23208789	NA	0.11401	0.0284633	Marmoset.Callithrix_jacchus.ASM275486v1.100	cg23208789	FAM92A1	FAM92A1_Intergenic_upstream	NTIC01007779.1	64850799	64850848	50	-	64850847	64850848	AACCAATTGTGAGCAAGGATGACCCAAAGCGATGACAAAATGGCTGCACG	Distal Intergenic	219	65054951	65086562	31612	1	FAM92A1-203	-204152	NA	NA	NA	FALSE	TRUE	FALSE	FALSE	FALSE	FALSE	FALSE	FALSE	TRUE	Intergenic_upstream	5	5	NA	NA	NA	mapped to different genes	NA	NA	NA	NA	NA	NA	NA
cg23662713	NA	-0.066404	-0.00656391	Marmoset.Callithrix_jacchus.ASM275486v1.100	cg23662713	gene:ENSCJAG00000042682	gene:ENSCJAG00000042682_Intergenic_downstream	NTIC01038834.1	67391808	67391857	50	-	67391808	67391809	CGGACCCACTTTTGATTTTACGGTCAGAACTGGGTTCAAACAGCAGCTGT	Distal Intergenic	1055	67441280	67441621	342	2	transcript:ENSCJAT00000085513	49813	NA	NA	NA	FALSE	TRUE	FALSE	FALSE	FALSE	FALSE	FALSE	FALSE	TRUE	Intergenic_downstream	11	16	NA	NA	NA	mapped to different genes	NA	NA	NA	NA	NA	NA	NA
cg27043849	NA	-0.126955	-0.00690044	Marmoset.Callithrix_jacchus.ASM275486v1.100	cg27043849	SLC25A24	SLC25A24_Intergenic_upstream	NTIC01036611.1	20719975	20720024	50	+	20720023	20720024	ATGGGTCACCGACCCGCGGGTGGAATGGGCGGCCTGGGGTTACTGGGACG	Distal Intergenic	967	20659519	20707205	47687	2	SLC25A24-201	-12770	NA	NA	NA	FALSE	TRUE	FALSE	FALSE	FALSE	FALSE	FALSE	FALSE	TRUE	Intergenic_upstream	1	1	ENSMMMG00000009037	CZRN01000085.1	107156566	mapped to different genes	NTIC01036611.1	20719984	20720108	125	*	125	14
cg23753196	NA	-0.0172582	-0.0228929	Marmoset.Callithrix_jacchus.ASM275486v1.100	cg23753196	KCNMA1	KCNMA1_Exon	NTIC01004446.1	42463550	42463599	50	-	42463598	42463599	GTCTTAGAATGAGTAGCAATATCCACGCGAACCATCTCAGCCTAGACGCG	Promoter (<=1kb)	119	42463486	43223860	760375	1	KCNMA1-201	64	KCNMA1-201;KCNMA1-202;KCNMA1-203;KCNMA1-204;KCNMA1-205;KCNMA1-206;KCNMA1-207;KCNMA1-208	KCNMA1;KCNMA1;KCNMA1;KCNMA1;KCNMA1;KCNMA1;KCNMA1;KCNMA1	0;0;0;0;0;0;0;0	TRUE	FALSE	TRUE	FALSE	FALSE	TRUE	FALSE	FALSE	FALSE	Exon	29	51	ENSMMMG00000021609	CZRN01000094.1	NA	conserved gene and region	NTIC01004446.1	42462367	42463599	1233	*	1233	158
cg23930466	NA	-0.175514	-0.0305238	Marmoset.Callithrix_jacchus.ASM275486v1.100	cg23930466	ME3	ME3_Exon	NTIC01001113.1	49981969	49982018	50	-	49981969	49981970	CGCAGGAGCCTTCACGGAGCAGATTCTGAGGGACATGGCCTCCTTCCACG	Exon (ME3-201/ME3, exon 11 of 14)	31	49775804	49988150	212347	1	ME3-201	206165	ME3-201;ME3-202;ME3-203;ME3-204;ME3-205;ME3-207	ME3;ME3;ME3;ME3;ME3;ME3	0;0;0;0;0;0	TRUE	FALSE	FALSE	FALSE	FALSE	TRUE	FALSE	FALSE	FALSE	Exon	5	5	ENSMMMG00000004996	CZRN01000004.1	107156667	conserved gene and region	NA	NA	NA	NA	NA	NA	NA
cg24266105	NA	0.34311	0.0488562	Marmoset.Callithrix_jacchus.ASM275486v1.100	cg24266105	GRM1	GRM1_Exon	NTIC01022223.1	24217331	24217380	50	+	24217331	24217332	CGAATGGAAATCAGAGAGTCCCTAATGAACTCAATGCTCTGTTCCAGAGC	Promoter (<=1kb)	540	23802048	24218043	415996	2	GRM1-201	663	GRM1-201;GRM1-202	GRM1;GRM1	0;0	TRUE	FALSE	TRUE	FALSE	FALSE	TRUE	FALSE	FALSE	FALSE	Exon	4	7	ENSMMMG00000002081	CZRN01000003.1	107156011	conserved gene and region	NA	NA	NA	NA	NA	NA	NA
cg24315421	NA	-0.427561	-0.0529811	Marmoset.Callithrix_jacchus.ASM275486v1.100	cg24315421	CD34	CD34_Intergenic_downstream	NTIC01010001.1	30055242	30055291	50	+	30055242	30055243	CGAAAGGCATGATTTTCATCACTGCTTCTGTTGCCCCGGTAACCAGGGAC	Distal Intergenic	271	30073775	30075893	2119	2	CD34-201	20602	NA	NA	NA	FALSE	TRUE	FALSE	FALSE	FALSE	FALSE	FALSE	FALSE	TRUE	Intergenic_downstream	1	1	ENSMMMG00000001505	CZRN01000013.1	107140589	mapped to different genes	NA	NA	NA	NA	NA	NA	NA
cg24488281	NA	-0.0601901	-0.0261401	Marmoset.Callithrix_jacchus.ASM275486v1.100	cg24488281	ZEB2	ZEB2_Promoter	NTIC01035500.1	79592263	79592312	50	-	79592311	79592312	TTCGCCCCTTGGAGTTCTCCAGTTCTGTGAATGGTGTGCACCGTTTTCCG	Promoter (<=1kb)	926	79592859	79723228	130370	1	ZEB2-201	-596	ZEB2-201;ZEB2-202;ZEB2-203;ZEB2-204;ZEB2-205;ZEB2-206	ZEB2;ZEB2;ZEB2;ZEB2;ZEB2;ZEB2	0;0;0;0;0;0	FALSE	TRUE	TRUE	FALSE	FALSE	FALSE	FALSE	FALSE	FALSE	Promoter	20	220	ENSMMMG00000021492	CZRN01000006.1	107136836	mapped to different genes	NA	NA	NA	NA	NA	NA	NA
cg24826673	NA	0.593723	0.0742403	Marmoset.Callithrix_jacchus.ASM275486v1.100	cg24826673	SDK2	SDK2_Intron	NTIC01034389.1	122721808	122721857	50	+	122721808	122721809	CGGATTGAAAGCTGCTGATATAGCTGAATCCATAAAAGTGTGCTCTAAGT	Intron (SDK2-201/SDK2, intron 5 of 44)	873	122611572	122929032	317461	2	SDK2-201	207175	SDK2-201	SDK2	0	TRUE	FALSE	FALSE	FALSE	FALSE	FALSE	TRUE	FALSE	FALSE	Intron	6	12	ENSMMMG00000010254	CZRN01000088.1	107157183	conserved gene and region	NA	NA	NA	NA	NA	NA	NA
cg27441580	NA	-2.58781	-0.421584	Marmoset.Callithrix_jacchus.ASM275486v1.100	cg27441580	CREBRF	CREBRF_Intergenic_upstream	NTIC01011112.1	138128594	138128643	50	-	138128642	138128643	GCCTCGGGTTTGTTTTGTTTATGTCCTTCCTGACGGGTTCCCGGAAATCG	Distal Intergenic	286	138049851	138101300	51450	2	CREBRF-201	-27343	NA	NA	NA	FALSE	TRUE	FALSE	FALSE	FALSE	FALSE	FALSE	FALSE	TRUE	Intergenic_upstream	2	4	ENSMMMG00000010165	CZRN01000032.1	107148027	conserved gene but different region	NTIC01011112.1	138127847	138128894	1048	*	1048	106
cg25050453	NA	1.86962	0.20488	Marmoset.Callithrix_jacchus.ASM275486v1.100	cg25050453	PAX2	PAX2_Intergenic_upstream	NTIC01004446.1	82886998	82887047	50	+	82886998	82886999	CGCGGCCATTACGGGAAAGTTAGTGTGAAACATGTTAAATTATCCCCAAA	Distal Intergenic	119	82949178	83039759	90582	1	PAX2-203	-62131	NA	NA	NA	FALSE	TRUE	FALSE	FALSE	FALSE	FALSE	FALSE	FALSE	TRUE	Intergenic_upstream	43	166	ENSMMMG00000023055	CZRN01000040.1	107149991	conserved gene and region	NTIC01004446.1	82886923	82887010	88	*	88	13
cg25131378	NA	-0.00214957	-0.0249641	Marmoset.Callithrix_jacchus.ASM275486v1.100	cg25131378	FLI1	FLI1_Exon	NTIC01001113.1	26261394	26261443	50	-	26261442	26261443	GGGGCTCGGCTGCAGACTTGGCCAAATGGACGGGACTATTAAGGTAAGCG	Promoter (<=1kb)	31	26261419	26377333	115915	1	FLI1-201	0	FLI1-201	FLI1	0	TRUE	FALSE	TRUE	FALSE	FALSE	TRUE	TRUE	FALSE	FALSE	Exon	4	14	ENSMMMG00000002046	CZRN01000059.1	107153509	mapped to different genes	NTIC01001113.1	26261221	26262392	1172	*	1172	114
cg25361778	NA	0.141111	0.013241	Marmoset.Callithrix_jacchus.ASM275486v1.100	cg25361778	POU6F2	POU6F2_Intron	NTIC01002224.1	6811833	6811882	50	-	6811881	6811882	CATCACAAGAAATGTATGCACTGGAAACTTACAAGCTTGCTCAAGATGCG	Intron (POU6F2-201/POU6F2, intron 4 of 9)	64	6559816	7044425	484610	1	POU6F2-201	252017	POU6F2-201;POU6F2-202;POU6F2-203;POU6F2-204	POU6F2;POU6F2;POU6F2;POU6F2	0;0;0;0	TRUE	FALSE	FALSE	FALSE	FALSE	FALSE	TRUE	FALSE	FALSE	Intron	14	29	NA	NA	NA	mapped to different genes	NA	NA	NA	NA	NA	NA	NA
cg25427880	NA	0.670583	0.0608547	Marmoset.Callithrix_jacchus.ASM275486v1.100	cg25427880	HIF1AN	HIF1AN_Intergenic_downstream	NTIC01004446.1	82781735	82781784	50	-	82781783	82781784	CCAGCACGTGTAGAATCCAGATGTGGCTTCTGCTGGAGCCACGTGTTCCG	Distal Intergenic	119	82753016	82766353	13338	1	HIF1AN-201	28768	NA	NA	NA	FALSE	TRUE	FALSE	FALSE	FALSE	FALSE	FALSE	FALSE	TRUE	Intergenic_downstream	32	32	ENSMMMG00000023051	CZRN01000040.1	107149805	conserved gene and region	NTIC01004446.1	82781729	82781851	123	*	123	13
cg25492254	NA	1.33742	0.139495	Marmoset.Callithrix_jacchus.ASM275486v1.100	cg25492254	JARID2	JARID2_Exon	NTIC01022223.1	156513799	156513848	50	-	156513799	156513800	CGCTGGGGCCCCAACGTGCAGCGGCTGGCCTGCATCAAGAAGCACCTCAA	Exon (JARID2-201/JARID2, exon 7 of 18)	540	156262693	156538039	275347	1	JARID2-201	251106	JARID2-201;JARID2-202	JARID2;JARID2	0;0	TRUE	FALSE	FALSE	FALSE	FALSE	TRUE	FALSE	FALSE	FALSE	Exon	9	21	ENSMMMG00000016013	CZRN01000037.1	107149267	conserved gene and region	NTIC01022223.1	156513305	156513821	517	*	517	51
cg25521979	NA	-0.0261094	-0.00927021	Marmoset.Callithrix_jacchus.ASM275486v1.100	cg25521979	NDP	NDP_fiveUTR	NTIC01038833.1	76363884	76363933	50	-	76363884	76363885	CGGCCGCACGCCTGATTGATATATGACTGCAATGGCACTTTTCCATTTGA	Promoter (<=1kb)	1054	76363740	76389251	25512	1	NDP-201	144	NDP-201	NDP	0	TRUE	FALSE	TRUE	TRUE	FALSE	TRUE	FALSE	FALSE	FALSE	fiveUTR	4	6	ENSMMMG00000011581	CZRN01000022.1	107144369	conserved gene but different region	NTIC01038833.1	76363752	76363893	142	*	142	14
cg26391562	NA	-0.197458	-0.0106018	Marmoset.Callithrix_jacchus.ASM275486v1.100	cg26391562	ZEB1	ZEB1_Intron	NTIC01036611.1	125236124	125236173	50	-	125236172	125236173	ACATGTCACACACATGTCGTCAGCAACAAGAAAAGCCCCTTTCTCTGGCG	Intron (ZEB1-201/ZEB1, intron 1 of 8)	967	125027960	125238524	210565	2	ZEB1-202	2351	ZEB1-202;ZEB1-203;ZEB1-204;ZEB1-201	ZEB1;ZEB1;ZEB1;ZEB1	0;0;0;0	TRUE	FALSE	FALSE	FALSE	FALSE	FALSE	TRUE	FALSE	FALSE	Intron	2	7	ENSMMMG00000018103	CZRN01000013.1	107140245	conserved gene and region	NA	NA	NA	NA	NA	NA	NA
cg25603344	NA	-0.460572	-0.0634633	Marmoset.Callithrix_jacchus.ASM275486v1.100	cg25603344	POU3F1	POU3F1_Intergenic_upstream	NTIC01036611.1	83358693	83358742	50	+	83358741	83358742	AACTGAAAGAAATGTCACCGCCTTTGCCAATAAAGTGCCAAAGGAAGCCG	Distal Intergenic	967	83427795	83429153	1359	1	POU3F1-201	-69053	NA	NA	NA	FALSE	TRUE	FALSE	FALSE	FALSE	FALSE	FALSE	FALSE	TRUE	Intergenic_upstream	67	85	NA	NA	NA	mapped to different genes	NA	NA	NA	NA	NA	NA	NA
cg25751973	NA	-0.0617968	-0.0337991	Marmoset.Callithrix_jacchus.ASM275486v1.100	cg25751973	KCNMA1	KCNMA1_Exon	NTIC01004446.1	42997218	42997267	50	-	42997218	42997219	CGGAATAAATTCGGCGGGACTTTTAACAAACATGGAGGCAGAAAGTAAGT	Exon (KCNMA1-204/KCNMA1, exon 9 of 30)	119	42463486	43223860	760375	1	KCNMA1-201	533732	KCNMA1-201;KCNMA1-202;KCNMA1-203;KCNMA1-204;KCNMA1-205;KCNMA1-206;KCNMA1-207;KCNMA1-208;KCNMA1-209;KCNMA1-210	KCNMA1;KCNMA1;KCNMA1;KCNMA1;KCNMA1;KCNMA1;KCNMA1;KCNMA1;KCNMA1;KCNMA1	0;0;0;0;0;0;0;0;0;0	TRUE	FALSE	FALSE	FALSE	FALSE	TRUE	TRUE	FALSE	FALSE	Exon	29	51	ENSMMMG00000021609	CZRN01000094.1	NA	conserved gene but different region	NA	NA	NA	NA	NA	NA	NA
cg25872155	NA	-0.0676326	-0.0687993	Marmoset.Callithrix_jacchus.ASM275486v1.100	cg25872155	RFX4	RFX4_Promoter	NTIC01000002.1	25481338	25481387	50	+	25481338	25481339	CGAGGCGCACTGTGAAGCCCATTGTGGGCCTGTTTTGAATAAGAAAAGCC	Promoter (<=1kb)	2	25305358	25480913	175556	2	RFX4-201	-425	RFX4-201	RFX4	0	FALSE	TRUE	TRUE	FALSE	FALSE	FALSE	FALSE	FALSE	FALSE	Promoter	8	13	ENSMMMG00000017077	CZRN01000012.1	107139930	mapped to different genes	NTIC01000002.1	25481138	25481344	207	*	207	15
cg25945416	NA	0.180676	0.0669488	Marmoset.Callithrix_jacchus.ASM275486v1.100	cg25945416	gene:ENSCJAG00000061032	gene:ENSCJAG00000061032_Exon	NTIC01000001.1	73076181	73076230	50	+	73076181	73076182	CGCTGAGAGAAGACATAATCAATTCCCCAGCTGGCACTTTGCGCTGAATA	Exon (NA, exon 2 of 1)	1	72996940	72997249	310	2	transcript:ENSCJAT00000117254	-78932	NA	NA	NA	TRUE	FALSE	FALSE	FALSE	FALSE	TRUE	TRUE	FALSE	FALSE	Exon	1	17	NA	NA	NA	mapped to different genes	NTIC01000001.1	73076029	73076182	154	*	154	12
cg26016729	NA	-2.03183	-0.437782	Marmoset.Callithrix_jacchus.ASM275486v1.100	cg26016729	NOG	NOG_Intergenic_downstream	NTIC01034389.1	103267223	103267272	50	-	103267271	103267272	CCTCAGATAGTCGCGGGGGCAGGGTGCCCTCTCTGGGGGGAATAATGCCG	Distal Intergenic	873	103269440	103270138	699	2	NOG-201	2915	NOG-201	NOG	0	FALSE	TRUE	FALSE	FALSE	FALSE	FALSE	FALSE	FALSE	TRUE	Intergenic_downstream	23	41	ENSMMMG00000020841	CZRN01000043.1	107150729	conserved gene and region	NTIC01034389.1	103267234	103267514	281	*	281	23
cg26052854	NA	-0.157143	-0.00997057	Marmoset.Callithrix_jacchus.ASM275486v1.100	cg26052854	FOXP2	FOXP2_Intergenic_upstream	NTIC01002224.1	81014789	81014838	50	+	81014837	81014838	AAAGTAATTGGGGTTTTAAAACCCCAATCTATTCTGCCAGCATGAGCTCG	Distal Intergenic	64	81096421	81353978	257558	1	FOXP2-201	-81583	NA	NA	NA	FALSE	TRUE	FALSE	FALSE	FALSE	FALSE	FALSE	FALSE	TRUE	Intergenic_upstream	11	68	ENSMMMG00000014150	CZRN01000023.1	107144482	conserved gene but different region	NA	NA	NA	NA	NA	NA	NA
cg26073458	NA	-0.24731	-0.0456826	Marmoset.Callithrix_jacchus.ASM275486v1.100	cg26073458	FEZF2	FEZF2_Promoter	NTIC01006668.1	36736632	36736681	50	+	36736680	36736681	CTGACATCACATGAAGTCACTTGAAGTGGAATGACATGGGCGGCGGCGCG	Promoter (<=1kb)	183	36732902	36736168	3267	2	FEZF2-202	-464	FEZF2-201;FEZF2-202	FEZF2;FEZF2	0;0	FALSE	TRUE	TRUE	FALSE	FALSE	FALSE	FALSE	FALSE	FALSE	Promoter	21	78	ENSMMMG00000014492	CZRN01000039.1	107149710	conserved gene but different region	NTIC01006668.1	36736672	36736861	190	*	190	21
cg26102159	NA	-0.313457	-0.0704524	Marmoset.Callithrix_jacchus.ASM275486v1.100	cg26102159	CAMK2G	CAMK2G_Exon	NTIC01004446.1	46238480	46238529	50	-	46238528	46238529	GCTCTGTGCACTGAGAGACTGTATCCCCTCAGTTGGCAGGCAGAGCTCCG	Exon (CAMK2G-204/CAMK2G, exon 13 of 20)	119	46203385	46263618	60234	1	CAMK2G-201	35095	CAMK2G-201;CAMK2G-202;CAMK2G-203;CAMK2G-204;CAMK2G-205;CAMK2G-206;CAMK2G-207;CAMK2G-208;CAMK2G-209	CAMK2G;CAMK2G;CAMK2G;CAMK2G;CAMK2G;CAMK2G;CAMK2G;CAMK2G;CAMK2G	0;0;0;0;0;0;0;0;0	TRUE	FALSE	FALSE	FALSE	FALSE	TRUE	TRUE	FALSE	FALSE	Exon	11	12	ENSMMMG00000023401	CZRN01000094.1	107158156	conserved gene and region	NTIC01004446.1	46238528	46238610	83	*	83	13
cg27160326	NA	-0.0475862	-0.00492784	Marmoset.Callithrix_jacchus.ASM275486v1.100	cg27160326	IL1RAPL1	IL1RAPL1_Exon	NTIC01038833.1	90123506	90123555	50	+	90123554	90123555	GTGTGGGCCTCATCTGGATTCTGCTCCCTGCTCGATTTTGTCTGTGGCCG	Exon (IL1RAPL1-201/IL1RAPL1, exon 10 of 10)	1054	90123445	91260206	1136762	2	IL1RAPL1-201	1136651	IL1RAPL1-201	IL1RAPL1	0	TRUE	FALSE	FALSE	FALSE	FALSE	TRUE	FALSE	FALSE	FALSE	Exon	4	17	ENSMMMG00000008816	CZRN01000022.1	107144282	conserved gene and region	NA	NA	NA	NA	NA	NA	NA
cg26363855	NA	-0.0625722	-0.0133364	Marmoset.Callithrix_jacchus.ASM275486v1.100	cg26363855	PCDH8	PCDH8_Promoter	NTIC01000001.1	149463252	149463301	50	-	149463252	149463253	CGGAGTTGGACTAACTTGAATATAATGAGCAAACGCCACATGTATCCATT	Promoter (1-2kb)	1	149457897	149462137	4241	2	PCDH8-201	-1164	PCDH8-201;PCDH8-202	PCDH8;PCDH8	-1115;-1115	FALSE	TRUE	TRUE	FALSE	FALSE	FALSE	FALSE	FALSE	FALSE	Promoter	3	11	ENSMMMG00000000439	CZRN01000014.1	107140873	conserved gene and region	NA	NA	NA	NA	NA	NA	NA
cg27205362	NA	-0.529539	-0.0472164	Marmoset.Callithrix_jacchus.ASM275486v1.100	cg27205362	ADAMTS6	ADAMTS6_Exon	NTIC01011112.1	60792151	60792200	50	-	60792151	60792152	CGCCTCCCCCGCAGGTCCTGCTGCACTCTCCCCATAGTGACCAGGGACCC	Exon (ADAMTS6-201/ADAMTS6, exon 12 of 24)	286	60697735	61020627	322893	2	ADAMTS6-201	228427	ADAMTS6-201	ADAMTS6	0	TRUE	FALSE	FALSE	FALSE	FALSE	TRUE	FALSE	FALSE	FALSE	Exon	14	34	ENSMMMG00000002260	CZRN01000011.1	107139290	conserved gene but different region	NA	NA	NA	NA	NA	NA	NA
cg26548760	NA	0.053481	0.0151719	Marmoset.Callithrix_jacchus.ASM275486v1.100	cg26548760	NR6A1	NR6A1_Intron	NTIC01000001.1	43693685	43693734	50	+	43693685	43693686	CGGAATGTTTTTATTGGTAACGTGTTAGGAGCTTTTGTGAGGTCGTAAAA	Intron (NR6A1-201/NR6A1, intron 1 of 9)	1	43692515	43925877	233363	1	NR6A1-201	1170	NR6A1-201	NR6A1	0	TRUE	FALSE	FALSE	FALSE	FALSE	FALSE	TRUE	FALSE	FALSE	Intron	10	13	ENSMMMG00000018148	CZRN01000048.1	107152099	conserved gene and region	NTIC01000001.1	43693685	43693851	167	*	167	15
cg26554251	NA	-1.80865	-0.307301	Marmoset.Callithrix_jacchus.ASM275486v1.100	cg26554251	C11orf95	C11orf95_Promoter	NTIC01001113.1	115918455	115918504	50	-	115918503	115918504	GGCCCCTGGGGCTCCTTTAAGGGCTCCTGGGTAAATTTAAAGGGGCCGCG	Promoter (<=1kb)	31	115913038	115918265	5228	2	C11orf95-201	-239	C11orf95-201	C11orf95	0	FALSE	TRUE	TRUE	FALSE	FALSE	FALSE	FALSE	FALSE	FALSE	Promoter	1	2	NA	NA	NA	mapped to different genes	NTIC01001113.1	115918501	115919159	659	*	659	90
cg26669109	NA	1.72714	0.2588	Marmoset.Callithrix_jacchus.ASM275486v1.100	cg26669109	ACTN1	ACTN1_Exon	NTIC01038834.1	35011798	35011847	50	+	35011846	35011847	CTGCCTCATCAGCTTGGGTTATGATATTGGCAACGACCCCCAGGTACTCG	Exon (ACTN1-201/ACTN1, exon 29 of 32)	1055	34916660	35015662	99003	1	ACTN1-201	95138	ACTN1-201;ACTN1-202;ACTN1-203	ACTN1;ACTN1;ACTN1	0;0;0	TRUE	FALSE	FALSE	FALSE	FALSE	TRUE	TRUE	FALSE	FALSE	Exon	8	10	ENSMMMG00000000503	CZRN01000002.1	107146396	conserved gene and region	NA	NA	NA	NA	NA	NA	NA
cg26699785	NA	-0.310979	-0.041577	Marmoset.Callithrix_jacchus.ASM275486v1.100	cg26699785	FANCL	FANCL_Intergenic_upstream	NTIC01005557.1	49269986	49270035	50	+	49270034	49270035	GTGGGACCTCTTCATGTCCCCTCAGTTAATTTCAGAATTAATTTGCAACG	Distal Intergenic	158	49642331	49723373	81043	1	FANCL-201	-372296	NA	NA	NA	FALSE	TRUE	FALSE	FALSE	FALSE	FALSE	FALSE	FALSE	TRUE	Intergenic_upstream	83	98	ENSMMMG00000007162	CZRN01000007.1	107137269	mapped to different genes	NA	NA	NA	NA	NA	NA	NA
cg26869371	NA	-0.0738813	-0.0126963	Marmoset.Callithrix_jacchus.ASM275486v1.100	cg26869371	FGF7	FGF7_Exon	NTIC01038834.1	100330255	100330304	50	-	100330303	100330304	TGGCAGGATCCATGTCAGTATCCATTTGTGCATTATAGTGTAGTGCTCCG	Promoter (<=1kb)	1055	100271291	100330287	58997	2	FGF7-201	0	FAM227B-201;FAM227B-202;FGF7-201	FAM227B;FAM227B;FGF7	0;0;0	TRUE	FALSE	TRUE	FALSE	FALSE	TRUE	TRUE	FALSE	FALSE	Exon	1	1	ENSMMMG00000016487	CZRN01000008.1	107138118	mapped to different genes	NA	NA	NA	NA	NA	NA	NA
cg26903477	NA	4.77468	0.672833	Marmoset.Callithrix_jacchus.ASM275486v1.100	cg26903477	E2F3	E2F3_Promoter	NTIC01022223.1	161307609	161307658	50	-	161307609	161307610	CGCGTAAACCGTATCCCTTCATTCATTGTCAGCAGCAGCTTCCTGGAGCC	Promoter (<=1kb)	540	161307979	161409087	101109	1	E2F3-201	-370	E2F3-201;E2F3-202	E2F3;E2F3	0;0	FALSE	TRUE	TRUE	FALSE	FALSE	FALSE	FALSE	FALSE	FALSE	Promoter	5	10	ENSMMMG00000000167	CZRN01000037.1	107149286	conserved gene and region	NTIC01022223.1	161307523	161307619	97	*	97	11
cg26920416	NA	0.0556386	0.0107159	Marmoset.Callithrix_jacchus.ASM275486v1.100	cg26920416	CACNA1B	CACNA1B_Exon	NTIC01000001.1	30843147	30843196	50	+	30843195	30843196	TTCAGCATCTCAAACATGTCATTGTAACTGATGCGCCCACTGGAAACCCG	Exon (CACNA1B-201/CACNA1B, exon 37 of 46)	1	30824189	31063941	239753	2	CACNA1B-201	220745	CACNA1B-201	CACNA1B	0	TRUE	FALSE	FALSE	FALSE	FALSE	TRUE	TRUE	FALSE	FALSE	Exon	2	2	ENSMMMG00000005599	CZRN01000107.1	107159103	conserved gene but different region	NA	NA	NA	NA	NA	NA	NA
cg26921969	NA	0.331383	0.0529826	Marmoset.Callithrix_jacchus.ASM275486v1.100	cg26921969	NR2F1	NR2F1_Intergenic_downstream	NTIC01011112.1	87554837	87554886	50	+	87554885	87554886	CAAGCAAGACTCTCCACCCACAAACTGCATATTCTTTAAAGTCACTGTCG	Distal Intergenic	286	87527506	87536327	8822	1	NR2F1-203	27331	NA	NA	NA	FALSE	TRUE	FALSE	FALSE	FALSE	FALSE	FALSE	FALSE	TRUE	Intergenic_downstream	23	61	NA	NA	NA	mapped to different genes	NA	NA	NA	NA	NA	NA	NA
cg27376149	NA	-0.657868	-0.065376	Marmoset.Callithrix_jacchus.ASM275486v1.100	cg27376149	NOL4	NOL4_Exon	NTIC01003335.1	70701596	70701645	50	-	70701644	70701645	ATGCATTCTTTTCTGGCACTCTGAGCAGCTCATTAGAAATCGTGTCACCG	Exon (NOL4-201/NOL4, exon 3 of 11)	96	70432139	70811045	378907	2	NOL4-202	109400	NOL4-202;NOL4-203;NOL4-204;NOL4-201	NOL4;NOL4;NOL4;NOL4	0;0;0;0	TRUE	FALSE	FALSE	FALSE	FALSE	TRUE	FALSE	FALSE	FALSE	Exon	16	21	ENSMMMG00000008003	CZRN01000011.1	107139400	conserved gene but different region	NA	NA	NA	NA	NA	NA	NA
cg27208811	NA	-0.239088	-0.00569084	Marmoset.Callithrix_jacchus.ASM275486v1.100	cg27208811	ZBTB20	ZBTB20_Intron	NTIC01006668.1	80410595	80410644	50	-	80410595	80410596	CGAGCAGTATTGCTTATCAGAACACACCAACAGTCTTTTTGTAATATTCG	Intron (ZBTB20-201/ZBTB20, intron 1 of 5)	183	80389030	80527059	138030	1	ZBTB20-201	21565	ZBTB20-201	ZBTB20	0	TRUE	FALSE	FALSE	FALSE	FALSE	FALSE	TRUE	FALSE	FALSE	Intron	33	92	ENSMMMG00000010643	CZRN01000005.1	107136301	mapped to different genes	NA	NA	NA	NA	NA	NA	NA
cg27286591	NA	0.0706259	0.0452013	Marmoset.Callithrix_jacchus.ASM275486v1.100	cg27286591	TSHZ3	TSHZ3_Intron	NTIC01011113.1	32101498	32101547	50	-	32101546	32101547	AATGATAATACACAATTTTAGCACTGACGCTTGGCTGATTTAGGTGTTCG	Intron (TSHZ3-202/TSHZ3, intron 1 of 1)	287	32068970	32109896	40927	2	TSHZ3-202	8349	TSHZ3-202;TSHZ3-201	TSHZ3;TSHZ3	0;0	TRUE	FALSE	FALSE	FALSE	FALSE	FALSE	TRUE	FALSE	FALSE	Intron	41	78	ENSMMMG00000007335	CZRN01000046.1	107151530	conserved gene and region	NA	NA	NA	NA	NA	NA	NA
cg27201382	NA	0.253701	0.0171503	Marmoset.Callithrix_jacchus.ASM275486v1.100	cg27201382	BDNF	BDNF_Intron	NTIC01001113.1	88383533	88383582	50	+	88383581	88383582	CTTGCCAAGAGTCTATTCCAGCCTACACCGCTAGGAAGCCAACTTCAGCG	Intron (BDNF-203/BDNF, intron 1 of 1)	31	88321864	88385163	63300	2	BDNF-203	1581	BDNF-203	BDNF	0	TRUE	FALSE	FALSE	FALSE	FALSE	FALSE	TRUE	FALSE	FALSE	Intron	10	21	ENSMMMG00000006928	CZRN01000004.1	107134338	conserved gene but different region	NTIC01001113.1	88383528	88383821	294	*	294	20
cg27564788	NA	0.186025	0.000139988	Marmoset.Callithrix_jacchus.ASM275486v1.100	cg27564788	RIC3	RIC3_Intergenic_upstream	NTIC01001113.1	69803888	69803937	50	-	69803888	69803889	CGCAGGCAGGCCTGCGTGCGGACAGATTTAATATCGTTTGTAAATATGAT	Distal Intergenic	31	69579155	69658934	79780	2	RIC3-201	-145003	NA	NA	NA	FALSE	TRUE	FALSE	FALSE	FALSE	FALSE	FALSE	FALSE	TRUE	Intergenic_upstream	31	54	ENSMMMG00000016178	CZRN01000004.1	107135629	mapped to different genes	NA	NA	NA	NA	NA	NA	NA
cg27386817	NA	-0.112447	-0.0112311	Marmoset.Callithrix_jacchus.ASM275486v1.100	cg27386817	RNF220	RNF220_Intron	NTIC01036611.1	76867325	76867374	50	-	76867325	76867326	CGAGGGGGAGTGAGTGAGAGGGAACGCAACAACACAAAATTTTTCATTTT	Intron (RNF220-201/RNF220, intron 1 of 13)	967	76755312	77003238	247927	2	RNF220-201	135864	RNF220-201	RNF220	0	TRUE	FALSE	FALSE	FALSE	FALSE	FALSE	TRUE	FALSE	FALSE	Intron	118	132	ENSMMMG00000000157	CZRN01000016.1	107141843	conserved gene and region	NA	NA	NA	NA	NA	NA	NA
cg27399812	NA	-1.00931	-0.0735588	Marmoset.Callithrix_jacchus.ASM275486v1.100	cg27399812	GTPBP2	GTPBP2_Exon	NTIC01022223.1	123074411	123074460	50	+	123074459	123074460	GAAGGTGGGCGCCAAACTGCTGTTCCGGGAGGGTGTCACCAAGGGCATCG	Exon (GTPBP2-201/GTPBP2, exon 12 of 12)	540	123066991	123074522	7532	1	GTPBP2-201	7420	GTPBP2-201;POLH-201	GTPBP2;POLH	0;37674	TRUE	FALSE	FALSE	FALSE	FALSE	TRUE	FALSE	FALSE	FALSE	Exon	7	7	ENSMMMG00000024561	CZRN01000021.1	107143950	conserved gene but different region	NA	NA	NA	NA	NA	NA	NA
cg27300575	NA	0.575901	0.105219	Marmoset.Callithrix_jacchus.ASM275486v1.100	cg27300575	YAP1	YAP1_Exon	NTIC01001113.1	33958736	33958785	50	+	33958784	33958785	GAGCCTACCTGACATTTTGGAGAATTTGCTGTGCTGGGATTGATATTCCG	Exon (YAP1-201/YAP1, exon 6 of 9)	31	33938222	34055231	117010	2	YAP1-201	96446	YAP1-201;YAP1-202;YAP1-203	YAP1;YAP1;YAP1	0;0;0	TRUE	FALSE	FALSE	FALSE	FALSE	TRUE	TRUE	FALSE	FALSE	Exon	1	1	ENSMMMG00000002718	CZRN01000026.1	107145912	conserved gene and region	NA	NA	NA	NA	NA	NA	NA
cg06147467	NA	0.159662	NA	Marmoset.Callithrix_jacchus.ASM275486v1.100	cg06147467	STK33	STK33_Intergenic_downstream	NTIC01001113.1	69848711	69848760	50	-	69848711	69848712	CGTGACCTTATTCAATCTTGGGGCTGATCGGGAAATATATTGATTCAATT	Distal Intergenic	31	69871172	69951378	80207	2	STK33-203	102667	NA	NA	NA	FALSE	TRUE	FALSE	FALSE	FALSE	FALSE	FALSE	FALSE	TRUE	Intergenic_downstream	18	18	NA	NA	NA	mapped to different genes	NA	NA	NA	NA	NA	NA	NA
cg15861063	NA	0.105574	NA	Marmoset.Callithrix_jacchus.ASM275486v1.100	cg15861063	MKI67	MKI67_Intergenic_upstream	NTIC01004446.1	110902537	110902586	50	+	110902537	110902538	CGTTTTTGCTGGAGGGCACATTTTGCATTTCACACATTTGCAGAAATACA	Distal Intergenic	119	110421198	110449435	28238	2	MKI67-202	-453102	NA	NA	NA	FALSE	TRUE	FALSE	FALSE	FALSE	FALSE	FALSE	FALSE	TRUE	Intergenic_upstream	41	41	NA	NA	NA	mapped to different genes	NA	NA	NA	NA	NA	NA	NA
cg15951691	NA	-0.15679	NA	Marmoset.Callithrix_jacchus.ASM275486v1.100	cg15951691	REPIN1	REPIN1_Exon	NTIC01002224.1	93647465	93647514	50	+	93647465	93647466	CGACAGCGGCAGGTTCGAGTTCACAACTGCCAGGCCCGTCCCCAACCTCC	Promoter (<=1kb)	64	93643393	93646616	3224	2	REPIN1-201	-849	REPIN1-201	REPIN1	-849	TRUE	FALSE	TRUE	FALSE	FALSE	TRUE	FALSE	FALSE	FALSE	Exon	1	1	ENSMMMG00000006483	CZRN01000036.1	107148954	mapped to different genes	NTIC01002224.1	93647007	93647601	595	*	595	71
cg15712548	0.0636998	NA	NA	Marmoset.Callithrix_jacchus.ASM275486v1.100	cg15712548	RBFOX1	RBFOX1_Exon	NTIC01004446.1	3032022	3032071	50	+	3032022	3032023	CGGCACCGTGGTAGAGGGCCGTAAAATCGAGGTGCATGTTCAAAATATTT	Exon (RBFOX1-201/RBFOX1, exon 10 of 19)	119	544250	3163241	2618992	1	RBFOX1-201	2487772	RBFOX1-201;RBFOX1-202;RBFOX1-203;RBFOX1-204;RBFOX1-205;RBFOX1-206;RBFOX1-207;RBFOX1-208;RBFOX1-209;RBFOX1-210	RBFOX1;RBFOX1;RBFOX1;RBFOX1;RBFOX1;RBFOX1;RBFOX1;RBFOX1;RBFOX1;RBFOX1	0;0;0;0;0;0;0;0;0;0	TRUE	FALSE	FALSE	FALSE	FALSE	TRUE	TRUE	FALSE	FALSE	Exon	7	40	ENSMMMG00000005672	CZRN01000029.1	107146638	conserved gene and region	NTIC01004446.1	3031971	3032050	80	*	80	9
cg21897795	3.06721	NA	NA	Marmoset.Callithrix_jacchus.ASM275486v1.100	cg21897795	gene:ENSCJAG00000059103	gene:ENSCJAG00000059103_Intergenic_downstream	NTIC01011112.1	71779399	71779448	50	-	71779399	71779400	CGTTGTTTCTGCTTAGCTGATAGCCTTGGGCTCTGCGCTTGAAGCCCTAA	Distal Intergenic	286	71948891	71951900	3010	2	transcript:ENSCJAT00000102165	172501	NA	NA	NA	FALSE	TRUE	FALSE	FALSE	FALSE	FALSE	FALSE	FALSE	TRUE	Intergenic_downstream	29	29	NA	NA	NA	mapped to different genes	NA	NA	NA	NA	NA	NA	NA
cg03989854	-2.5003	NA	NA	Marmoset.Callithrix_jacchus.ASM275486v1.100	cg03989854	INPP5F	INPP5F_Exon	NTIC01004446.1	102135873	102135922	50	-	102135873	102135874	CGTAGTAGGCAGAGTTAGAAAGCAGTAACAGCACATCCACGTCTCTGTGA	Exon (INPP5F-203/INPP5F, exon 2 of 6)	119	102128900	102233262	104363	2	INPP5F-201	97340	INPP5F-201;INPP5F-202;INPP5F-203;INPP5F-204;INPP5F-205	INPP5F;INPP5F;INPP5F;INPP5F;INPP5F	0;0;0;0;0	TRUE	FALSE	FALSE	FALSE	FALSE	TRUE	FALSE	FALSE	FALSE	Exon	1	1	ENSMMMG00000000681	CZRN01000054.1	107152899	conserved gene but different region	NA	NA	NA	NA	NA	NA	NA
cg00083847	5.00623	NA	NA	Marmoset.Callithrix_jacchus.ASM275486v1.100	cg00083847	RARB	RARB_Intergenic_upstream	NTIC01008890.1	54698222	54698271	50	-	54698270	54698271	GTTTCCTGTTTCCGTCTATTGTACCTTTATTGCCATATATGGACCAATCG	Distal Intergenic	242	54964764	55139278	174515	1	RARB-201	-266542	NA	NA	NA	FALSE	TRUE	FALSE	FALSE	FALSE	FALSE	FALSE	FALSE	TRUE	Intergenic_upstream	6	20	ENSMMMG00000021511	CZRN01000025.1	107145546	conserved gene but different region	NA	NA	NA	NA	NA	NA	NA
cg01107240	1.31159	NA	NA	Marmoset.Callithrix_jacchus.ASM275486v1.100	cg01107240	PSMD7	PSMD7_Intergenic_upstream	NTIC01014446.1	18520539	18520588	50	-	18520587	18520588	AGGTTCCACTGCACAAACACAAAAAGCCCTAATACATGCAGACTGGGTCG	Distal Intergenic	356	18815137	18824910	9774	1	PSMD7-202	-294598	NA	NA	NA	FALSE	TRUE	FALSE	FALSE	FALSE	FALSE	FALSE	FALSE	TRUE	Intergenic_upstream	28	28	ENSMMMG00000013900	CZRN01000044.1	107150939	mapped to different genes	NA	NA	NA	NA	NA	NA	NA
cg01408700	23.3406	NA	NA	Marmoset.Callithrix_jacchus.ASM275486v1.100	cg01408700	MYF6	MYF6_Exon	NTIC01000002.1	51124604	51124653	50	+	51124652	51124653	ATGATCGGAAACACTTGGCCACTGGGAGCTGCAGGTGCGCAGGAAATCCG	Exon (MYF6-201/MYF6, exon 2 of 3)	2	51123221	51125872	2652	2	MYF6-201	1219	MYF6-201	MYF6	0	TRUE	FALSE	FALSE	FALSE	FALSE	TRUE	FALSE	FALSE	FALSE	Exon	3	3	ENSMMMG00000001463	CZRN01000012.1	107139804	conserved gene and region	NTIC01000002.1	51124192	51124653	462	*	462	36
cg01409964	-2.84222	NA	NA	Marmoset.Callithrix_jacchus.ASM275486v1.100	cg01409964	gene:ENSCJAG00000062730	gene:ENSCJAG00000062730_Intergenic_downstream	NTIC01000001.1	175424007	175424056	50	+	175424055	175424056	GCAGCTTGCAATGCTCGAACAGAAATAAATTTCACTTCCTCAAACTCTCG	Distal Intergenic	1	175312630	175313144	515	1	transcript:ENSCJAT00000113855	111377	NA	NA	NA	FALSE	TRUE	FALSE	FALSE	FALSE	FALSE	FALSE	FALSE	TRUE	Intergenic_downstream	4	4	NA	NA	NA	mapped to different genes	NA	NA	NA	NA	NA	NA	NA
cg01693108	-0.0215122	NA	NA	Marmoset.Callithrix_jacchus.ASM275486v1.100	cg01693108	SRPK1	SRPK1_Exon	NTIC01022223.1	130921521	130921570	50	-	130921521	130921522	CGCTCCAGGCCCGAAAGAAAAGGACCAAGGCCAAGAAGGACAAAGCCCAA	Promoter (<=1kb)	540	130920982	131002378	81397	1	SRPK1-201	539	SRPK1-201	SRPK1	0	TRUE	FALSE	TRUE	FALSE	FALSE	TRUE	FALSE	FALSE	FALSE	Exon	4	4	ENSMMMG00000024344	CZRN01000021.1	107143837	conserved gene but different region	NTIC01022223.1	130920735	130921533	799	*	799	102
cg01753854	0.944643	NA	NA	Marmoset.Callithrix_jacchus.ASM275486v1.100	cg01753854	NKX1-1	NKX1-1_Exon	NTIC01033278.1	161044874	161044923	50	+	161044922	161044923	TCTTCCACTTGGTTCGGCGGTTCTGGAACCAGATCTTCACCTGCGTCTCG	Exon (NKX1-1-201/NKX1-1, exon 2 of 2)	821	161044355	161048766	4412	2	NKX1-1-201	3843	NKX1-1-201	NKX1-1	0	TRUE	FALSE	FALSE	FALSE	FALSE	TRUE	FALSE	FALSE	FALSE	Exon	1	9	NA	NA	NA	mapped to different genes	NTIC01033278.1	161044013	161045852	1840	*	1840	229
cg01981814	0.927067	NA	NA	Marmoset.Callithrix_jacchus.ASM275486v1.100	cg01981814	PROX1	PROX1_Intergenic_upstream	NTIC01010001.1	11003385	11003434	50	-	11003385	11003386	CGCCTCTGGCTGATTCCCGCGCTGCGTTTCAAGTGTCAATCAAAAAGGAA	Distal Intergenic	271	10743513	10784855	41343	2	PROX1-201	-218579	NA	NA	NA	FALSE	TRUE	FALSE	FALSE	FALSE	FALSE	FALSE	FALSE	TRUE	Intergenic_upstream	13	68	ENSMMMG00000024214	CZRN01000013.1	107140553	mapped to different genes	NA	NA	NA	NA	NA	NA	NA
cg02106637	-5.1274	NA	NA	Marmoset.Callithrix_jacchus.ASM275486v1.100	cg02106637	C6orf62	C6orf62_Exon	NTIC01022223.1	165673735	165673784	50	-	165673735	165673736	CGGAGGTGATCCTCTATGGTGCCAACTGCCCAGTGGGTGAGCTGTTCCTG	Exon (C6orf62-201/C6orf62, exon 5 of 5)	540	165673716	165684936	11221	2	C6orf62-201	11152	ACOT13-201;C6orf62-201;C6orf62-202	ACOT13;C6orf62;C6orf62	30388;0;0	TRUE	FALSE	FALSE	FALSE	FALSE	TRUE	FALSE	FALSE	FALSE	Exon	4	4	ENSMMMG00000000667	CZRN01000037.1	107149298	conserved gene and region	NA	NA	NA	NA	NA	NA	NA
cg02697649	2.89928	NA	NA	Marmoset.Callithrix_jacchus.ASM275486v1.100	cg02697649	FZD7	FZD7_Exon	NTIC01035500.1	116418914	116418963	50	+	116418914	116418915	CGCTTCTACCACAGACTTAGCCACAGCAGCAAGGGGGAGACTGCGGTATG	Exon (FZD7-201/FZD7, exon 3 of 3)	926	116416738	116418964	2227	1	FZD7-201	2176	FZD7-201	FZD7	0	TRUE	FALSE	FALSE	FALSE	FALSE	TRUE	FALSE	FALSE	FALSE	Exon	2	2	NA	NA	NA	mapped to different genes	NTIC01035500.1	116418463	116418915	453	*	453	35
cg03409866	2.83375	NA	NA	Marmoset.Callithrix_jacchus.ASM275486v1.100	cg03409866	PAX2	PAX2_Intergenic_upstream	NTIC01004446.1	82877611	82877660	50	-	82877611	82877612	CGTCAGATTATTAATGGCCATGCGTTGACTCAATTAAATCCAGCCTGCTT	Distal Intergenic	119	82949178	83042264	93087	1	PAX2-202	-71567	NA	NA	NA	FALSE	TRUE	FALSE	FALSE	FALSE	FALSE	FALSE	FALSE	TRUE	Intergenic_upstream	43	166	ENSMMMG00000023055	CZRN01000040.1	107149991	conserved gene and region	NA	NA	NA	NA	NA	NA	NA
cg08355659	1.0675	NA	NA	Marmoset.Callithrix_jacchus.ASM275486v1.100	cg08355659	HOXC10	HOXC10_Intron	NTIC01000002.1	68709138	68709187	50	-	68709186	68709187	AACCCTAAAGATTGTTCCACTTGAGAAGGCAGCGGATAGGTACATTTCCG	Intron (HOXC10-201/HOXC10, intron 1 of 1)	2	68689073	68715025	25953	1	HOXC10-201	20065	HOXC10-201;HOXC9-201	HOXC10;HOXC9	0;0	TRUE	FALSE	FALSE	FALSE	FALSE	FALSE	TRUE	FALSE	FALSE	Intron	40	73	ENSMMMG00000003541	CZRN01000035.1	107148867	mapped to different genes	NA	NA	NA	NA	NA	NA	NA
cg03557129	3.00787	NA	NA	Marmoset.Callithrix_jacchus.ASM275486v1.100	cg03557129	SIX2	SIX2_Exon	NTIC01005557.1	63278318	63278367	50	+	63278366	63278367	CACAAGAATGAAAGCGTGCTCAAGGCCAAGGCCGTGGTGGCCTTCCACCG	Promoter (<=1kb)	158	63278189	63281380	3192	1	SIX2-201	129	SIX2-201	SIX2	0	TRUE	FALSE	TRUE	FALSE	FALSE	TRUE	FALSE	FALSE	FALSE	Exon	3	5	ENSMMMG00000010951	CZRN01000007.1	107137120	conserved gene and region	NTIC01005557.1	63277870	63278671	802	*	802	100
cg08670359	0.367063	NA	NA	Marmoset.Callithrix_jacchus.ASM275486v1.100	cg08670359	VASH1	VASH1_Intergenic_upstream	NTIC01038834.1	27428613	27428662	50	-	27428613	27428614	CGGGCATTGAGGCACAGGAGATTAAAAGTAAATACTGCAATCAGGAGGCA	Distal Intergenic	1055	27237834	27253352	15519	2	VASH1-201	-175310	NA	NA	NA	FALSE	TRUE	FALSE	FALSE	FALSE	FALSE	FALSE	FALSE	TRUE	Intergenic_upstream	10	10	ENSMMMG00000019229	CZRN01000002.1	107149455	mapped to different genes	NA	NA	NA	NA	NA	NA	NA
cg04184175	0.0604516	NA	NA	Marmoset.Callithrix_jacchus.ASM275486v1.100	cg04184175	WDR92	WDR92_Intergenic_downstream	NTIC01005557.1	39945648	39945697	50	+	39945696	39945697	TGTATCAAAAGCCCTTATATGTGAAAGTTTGTTTTCATATCTGGCCAGCG	Distal Intergenic	158	39648607	39678635	30029	1	WDR92-201	297041	NA	NA	NA	FALSE	TRUE	FALSE	FALSE	FALSE	FALSE	FALSE	FALSE	TRUE	Intergenic_downstream	8	9	ENSMMMG00000005668	CZRN01000007.1	107137225	mapped to different genes	NA	NA	NA	NA	NA	NA	NA
cg05031474	2.04915	NA	NA	Marmoset.Callithrix_jacchus.ASM275486v1.100	cg05031474	SLC35F4	SLC35F4_Exon	NTIC01038834.1	46169800	46169849	50	+	46169848	46169849	GCTACTATGGCTATTATCCAGGTTACTCCAGCCAGAAAAGTAAGACGCCG	Promoter (<=1kb)	1055	46169736	46470116	300381	1	SLC35F4-201	64	SLC35F4-201	SLC35F4	0	TRUE	FALSE	TRUE	FALSE	FALSE	TRUE	TRUE	FALSE	FALSE	Exon	1	1	ENSMMMG00000005414	CZRN01000008.1	107138310	conserved gene but different region	NTIC01038834.1	46169845	46170401	557	*	557	56
cg11328550	1.92938	NA	NA	Marmoset.Callithrix_jacchus.ASM275486v1.100	cg11328550	PRKD1	PRKD1_Intron	NTIC01038834.1	74453491	74453540	50	+	74453491	74453492	CGTAATCTGAGAAAGACGCGCAGGCATTGTTATAACTGTGAAAACCAGAA	Intron (NA, intron 1 of 0)	1055	73888998	74260442	371445	1	PRKD1-202	564493	NA	NA	NA	TRUE	FALSE	FALSE	FALSE	FALSE	FALSE	TRUE	FALSE	FALSE	Intron	30	44	ENSMMMG00000009545	CZRN01000002.1	107143835	conserved gene and region	NA	NA	NA	NA	NA	NA	NA
cg05975184	0.482533	NA	NA	Marmoset.Callithrix_jacchus.ASM275486v1.100	cg05975184	gene:ENSCJAG00000059355	gene:ENSCJAG00000059355_Intron	NTIC01003335.1	84172803	84172852	50	+	84172803	84172804	CGAAGCAGTTAAGCGGCTGGCAACAAGCAGCTCCTAATAAACACTCGGCT	Intron (NA, intron 3 of 0)	96	84300445	84300636	192	1	transcript:ENSCJAT00000102230	-127593	NA	NA	NA	TRUE	FALSE	FALSE	FALSE	FALSE	FALSE	TRUE	FALSE	FALSE	Intron	6	32	NA	NA	NA	mapped to different genes	NTIC01003335.1	84172743	84172849	107	*	107	11
cg06408246	-2.40632	NA	NA	Marmoset.Callithrix_jacchus.ASM275486v1.100	cg06408246	ABCC9	ABCC9_Exon	NTIC01000002.1	84493629	84493678	50	+	84493629	84493630	CGTCCTGACCTCCAGCCATCTGTTGGCAGCTGAGAGAAATAAGTAGGCAA	Exon (ABCC9-201/ABCC9, exon 30 of 39)	2	84466850	84609652	142803	2	ABCC9-201	115974	ABCC9-201;ABCC9-202;ABCC9-203;ABCC9-204;ABCC9-205	ABCC9;ABCC9;ABCC9;ABCC9;ABCC9	0;0;0;0;0	TRUE	FALSE	FALSE	FALSE	FALSE	TRUE	FALSE	FALSE	FALSE	Exon	1	1	ENSMMMG00000016950	CZRN01000053.1	107152719	conserved gene and region	NA	NA	NA	NA	NA	NA	NA
cg06540456	-11.5415	NA	NA	Marmoset.Callithrix_jacchus.ASM275486v1.100	cg06540456	MEIS1	MEIS1_Intergenic_downstream	NTIC01005557.1	41219257	41219306	50	+	41219305	41219306	AGGGGACAAACAGTACTTTGGCTTCCTCTGACCCCAGAATGCACGGCTCG	Distal Intergenic	158	41228912	41361380	132469	2	MEIS1-204	142074	NA	NA	NA	FALSE	TRUE	FALSE	FALSE	FALSE	FALSE	FALSE	FALSE	TRUE	Intergenic_downstream	37	111	ENSMMMG00000005763	CZRN01000007.1	107137230	mapped to different genes	NA	NA	NA	NA	NA	NA	NA
cg07030812	0.36618	NA	NA	Marmoset.Callithrix_jacchus.ASM275486v1.100	cg07030812	HES1	HES1_Exon	NTIC01006668.1	15563629	15563678	50	-	15563629	15563630	CGGAATAAGGCAAGTCTGTATCTGAACTCATTAATTTTTACAACCAACTG	Exon (NA, exon 1 of 1)	183	15748739	15750695	1957	1	HES1-201	-185110	NA	NA	NA	TRUE	FALSE	FALSE	FALSE	FALSE	TRUE	TRUE	FALSE	FALSE	Exon	6	23	ENSMMMG00000010681	CZRN01000066.1	107154386	mapped to different genes	NA	NA	NA	NA	NA	NA	NA
cg07540568	6.59111	NA	NA	Marmoset.Callithrix_jacchus.ASM275486v1.100	cg07540568	LHFPL3	LHFPL3_Exon	NTIC01002224.1	70974460	70974509	50	-	70974460	70974461	CGCCGCGATGCTCCCGGCTCAGGAGGCTGCCAAGCTGTACCACACCAACT	Promoter (<=1kb)	64	70974467	71513349	538883	1	LHFPL3-203	0	LHFPL3-201;LHFPL3-202;LHFPL3-203	LHFPL3;LHFPL3;LHFPL3	0;0;0	TRUE	FALSE	TRUE	FALSE	FALSE	TRUE	FALSE	FALSE	FALSE	Exon	11	11	ENSMMMG00000016920	CZRN01000023.1	NA	conserved gene but different region	NTIC01002224.1	70974433	70974475	43	*	43	11
cg07601212	1.63215	NA	NA	Marmoset.Callithrix_jacchus.ASM275486v1.100	cg07601212	C14orf39	C14orf39_Intergenic_downstream	NTIC01038834.1	43669538	43669587	50	-	43669586	43669587	TTAATTCAGCAAATCTGCTCAGGATGGCGGGCTGTTCTCCTGACAAAACG	Distal Intergenic	1055	43551076	43600177	49102	1	C14orf39-201	118511	NA	NA	NA	FALSE	TRUE	FALSE	FALSE	FALSE	FALSE	FALSE	FALSE	TRUE	Intergenic_downstream	4	4	ENSMMMG00000020503	CZRN01000002.1	107144992	mapped to different genes	NA	NA	NA	NA	NA	NA	NA
cg08188894	7.6688	NA	NA	Marmoset.Callithrix_jacchus.ASM275486v1.100	cg08188894	FOXB1	FOXB1_Exon	NTIC01038834.1	115874067	115874116	50	-	115874115	115874116	TACAAGTTCATCATGGACCGCTTCCCCTACTACAGGGAGAACACGCAGCG	Promoter (<=1kb)	1055	115873950	115874927	978	1	FOXB1-201	117	FOXB1-201	FOXB1	0	TRUE	FALSE	TRUE	FALSE	FALSE	TRUE	FALSE	FALSE	FALSE	Exon	1	33	ENSMMMG00000011291	CZRN01000008.1	107137786	conserved gene and region	NTIC01038834.1	115873644	115874546	903	*	903	86
cg15012446	0.378292	NA	NA	Marmoset.Callithrix_jacchus.ASM275486v1.100	cg15012446	CTNNA2	CTNNA2_Exon	NTIC01005557.1	27065826	27065875	50	-	27065874	27065875	GATCACAATCACATCTGCTCCGTGCAGGGGGACGCCTTTCAGAAACTGCG	Exon (LRRTM1-201/LRRTM1, exon 1 of 1)	158	26712415	27707248	994834	2	CTNNA2-201	641373	CTNNA2-201;CTNNA2-202;CTNNA2-203;LRRTM1-201	CTNNA2;CTNNA2;CTNNA2;LRRTM1	0;0;0;0	TRUE	FALSE	FALSE	FALSE	FALSE	TRUE	TRUE	FALSE	FALSE	Exon	16	24	ENSMMMG00000005377	CZRN01000065.1	107154248	conserved gene and region	NTIC01005557.1	27065636	27065894	259	*	259	23
cg08592844	13.2581	NA	NA	Marmoset.Callithrix_jacchus.ASM275486v1.100	cg08592844	INSIG2	INSIG2_Intergenic_downstream	NTIC01035500.1	96548506	96548555	50	+	96548554	96548555	GCAGCGGAGAAGTCTATAAACTACTTCCATTAAAATGCAAATCGGGCCCG	Distal Intergenic	926	96332513	96400723	68211	1	INSIG2-203	215993	NA	NA	NA	FALSE	TRUE	FALSE	FALSE	FALSE	FALSE	FALSE	FALSE	TRUE	Intergenic_downstream	22	22	ENSMMMG00000022666	CZRN01000076.1	107155730	mapped to different genes	NTIC01035500.1	96548464	96548685	222	*	222	29
cg15932297	2.85851	NA	NA	Marmoset.Callithrix_jacchus.ASM275486v1.100	cg15932297	PKN2	PKN2_Intergenic_upstream	NTIC01036611.1	32801027	32801076	50	+	32801027	32801028	CGGCTTGATGAAATTTGCTGTTATTGTGCCCATTTTTAGCAACATCTTTT	Distal Intergenic	967	32429011	32579872	150862	2	PKN2-204	-221155	NA	NA	NA	FALSE	TRUE	FALSE	FALSE	FALSE	FALSE	FALSE	FALSE	TRUE	Intergenic_upstream	22	35	ENSMMMG00000006656	CZRN01000097.1	107158262	mapped to different genes	NTIC01036611.1	32800542	32801028	487	*	487	66
cg08695595	10.3579	NA	NA	Marmoset.Callithrix_jacchus.ASM275486v1.100	cg08695595	PROX1	PROX1_Promoter	NTIC01010001.1	10790710	10790759	50	-	10790710	10790711	CGCTCCCTCAGCTGAGGGCTCCGCTCCACAACAAGATTTACTTTAAGACA	Promoter (5-6kb)	271	10743513	10784855	41343	2	PROX1-201	-5904	NA	NA	NA	FALSE	TRUE	TRUE	FALSE	FALSE	FALSE	FALSE	FALSE	FALSE	Promoter	3	68	ENSMMMG00000024214	CZRN01000013.1	107140553	mapped to different genes	NTIC01010001.1	10790237	10790732	496	*	496	36
cg09090112	1.95722	NA	NA	Marmoset.Callithrix_jacchus.ASM275486v1.100	cg09090112	INSIG2	INSIG2_Intergenic_downstream	NTIC01035500.1	96548416	96548465	50	+	96548464	96548465	CGGAGGCCTCTGTTATTGTATTATCTGACTTTACTATCAGCATTAATCCG	Distal Intergenic	926	96332513	96400723	68211	1	INSIG2-203	215903	NA	NA	NA	FALSE	TRUE	FALSE	FALSE	FALSE	FALSE	FALSE	FALSE	TRUE	Intergenic_downstream	22	22	ENSMMMG00000022666	CZRN01000076.1	107155730	mapped to different genes	NA	NA	NA	NA	NA	NA	NA
cg17268601	0.564349	NA	NA	Marmoset.Callithrix_jacchus.ASM275486v1.100	cg17268601	SIX3	SIX3_Intergenic_upstream	NTIC01005557.1	63365575	63365624	50	-	63365623	63365624	GTGTAATGAAATATGTATGAGGAACAGCTGTTTGCAACAGTCCCCTCCCG	Distal Intergenic	158	63350915	63353612	2698	2	SIX3-201	-12012	NA	NA	NA	FALSE	TRUE	FALSE	FALSE	FALSE	FALSE	FALSE	FALSE	TRUE	Intergenic_upstream	28	50	NA	NA	NA	mapped to different genes	NTIC01005557.1	63365623	63366251	629	*	629	67
cg18459433	-1.51523	NA	NA	Marmoset.Callithrix_jacchus.ASM275486v1.100	cg18459433	SLC24A2	SLC24A2_Intron	NTIC01000001.1	89541586	89541635	50	-	89541634	89541635	GCAGCTTTCAGCCAGGCTTGGCTTAAAGCCATTGACCTCTGTGGCCTGCG	Intron (NA, intron 1 of 0)	1	89680113	89990582	310470	1	SLC24A2-202	-138527	NA	NA	NA	TRUE	FALSE	FALSE	FALSE	FALSE	FALSE	TRUE	FALSE	FALSE	Intron	1	4	ENSMMMG00000006283	CZRN01000084.1	NA	conserved gene but different region	NA	NA	NA	NA	NA	NA	NA
cg11956761	0.358546	NA	NA	Marmoset.Callithrix_jacchus.ASM275486v1.100	cg11956761	PLPPR4	PLPPR4_Exon	NTIC01036611.1	21493036	21493085	50	-	21493036	21493037	CGAAATAAAAGCAGGGCAGGAGGGTGACGCTGTCCTTGATCACTTTGCCC	Promoter (<=1kb)	967	21452002	21493855	41854	2	PLPPR4-201	770	PLPPR4-201;PLPPR4-202	PLPPR4;PLPPR4	0;0	TRUE	FALSE	TRUE	FALSE	FALSE	TRUE	FALSE	FALSE	FALSE	Exon	1	1	ENSMMMG00000023973	CZRN01000071.1	107155063	conserved gene and region	NTIC01036611.1	21492904	21493372	469	*	469	43
cg12735070	1.36884	NA	NA	Marmoset.Callithrix_jacchus.ASM275486v1.100	cg12735070	AKAP6	AKAP6_Intron	NTIC01038834.1	70973485	70973534	50	-	70973485	70973486	CGAGCTAAATAGCTGTGAAAGAAGTCTTAATGTAGGATGGAATTCAAACT	Intron (AKAP6-201/AKAP6, intron 8 of 11)	1055	70848511	71278539	430029	2	AKAP6-201	305005	AKAP6-201;AKAP6-202	AKAP6;AKAP6	0;0	TRUE	FALSE	FALSE	FALSE	FALSE	FALSE	TRUE	FALSE	FALSE	Intron	15	16	NA	NA	NA	mapped to different genes	NA	NA	NA	NA	NA	NA	NA
cg12879445	3.00209	NA	NA	Marmoset.Callithrix_jacchus.ASM275486v1.100	cg12879445	UNC79	UNC79_Exon	NTIC01038834.1	10760225	10760274	50	-	10760225	10760226	CGGCTGCTACTTACACTGCTCCGCTTTGGTGGACATGGTGCTGTCCAGTT	Promoter (<=1kb)	1055	10472642	10760260	287619	2	UNC79-201	0	UNC79-201;UNC79-202;UNC79-203	UNC79;UNC79;UNC79	0;0;0	TRUE	FALSE	TRUE	FALSE	FALSE	TRUE	TRUE	FALSE	FALSE	Exon	10	24	ENSMMMG00000000456	CZRN01000002.1	107150085	conserved gene but different region	NTIC01038834.1	10760113	10760247	135	*	135	11
cg13805066	0.597588	NA	NA	Marmoset.Callithrix_jacchus.ASM275486v1.100	cg13805066	ZFHX3	ZFHX3_Exon	NTIC01014446.1	17272958	17273007	50	+	17273006	17273007	GGCTGTAGGGGAACAGGCCTTCCATGCCATACATAGGCTGCAGGTACCCG	Exon (ZFHX3-201/ZFHX3, exon 9 of 9)	356	17271891	17453248	181358	2	ZFHX3-201	180241	ZFHX3-201	ZFHX3	0	TRUE	FALSE	FALSE	FALSE	FALSE	TRUE	FALSE	FALSE	FALSE	Exon	51	165	ENSMMMG00000013851	CZRN01000044.1	107150936	conserved gene and region	NA	NA	NA	NA	NA	NA	NA
cg14019317	20.7058	NA	NA	Marmoset.Callithrix_jacchus.ASM275486v1.100	cg14019317	PROX1	PROX1_Promoter	NTIC01010001.1	10790731	10790780	50	+	10790731	10790732	CGCTCCACAACAAGATTTACTTTAAGACACAGCTGAAGGAAACAGGAAGA	Promoter (5-6kb)	271	10743513	10784855	41343	2	PROX1-202	-5876	NA	NA	NA	FALSE	TRUE	TRUE	FALSE	FALSE	FALSE	FALSE	FALSE	FALSE	Promoter	3	68	ENSMMMG00000024214	CZRN01000013.1	107140553	mapped to different genes	NTIC01010001.1	10790237	10790732	496	*	496	36
cg14301448	-1.06786	NA	NA	Marmoset.Callithrix_jacchus.ASM275486v1.100	cg14301448	gene:ENSCJAG00000066069	gene:ENSCJAG00000066069_Intergenic_upstream	NTIC01036611.1	84813723	84813772	50	-	84813723	84813724	CGGATACTAATTATAATGACCTGGTGAGTTACAAGACGGTGAAATTGCTT	Distal Intergenic	967	84962423	84963262	840	1	transcript:ENSCJAT00000107065	-148700	NA	NA	NA	FALSE	TRUE	FALSE	FALSE	FALSE	FALSE	FALSE	FALSE	TRUE	Intergenic_upstream	6	6	NA	NA	NA	mapped to different genes	NA	NA	NA	NA	NA	NA	NA
cg21711791	0.796621	NA	NA	Marmoset.Callithrix_jacchus.ASM275486v1.100	cg21711791	AMER2	AMER2_Intron	NTIC01034389.1	145033326	145033375	50	+	145033326	145033327	CGTCGGCAGATCGTATTTGTTTGATGTTTTCTGACGTGACTTCACTGAAA	Intron (AMER2-201/AMER2, intron 1 of 1)	873	145032142	145034272	2131	1	AMER2-201	1184	AMER2-201	AMER2	0	TRUE	FALSE	FALSE	FALSE	FALSE	FALSE	TRUE	FALSE	FALSE	Intron	3	4	ENSMMMG00000012543	CZRN01000057.1	107153311	mapped to different genes	NTIC01034389.1	145032508	145033361	854	*	854	113
cg21841649	2.69175	NA	NA	Marmoset.Callithrix_jacchus.ASM275486v1.100	cg21841649	FOXP4	FOXP4_Exon	NTIC01022223.1	125212098	125212147	50	+	125212146	125212147	TTAATTTTCGTCATTAATCTTTTCCCAATGTGGACACTGTGCTGTCACCG	Exon (NA, exon 1 of 1)	540	125079963	125112230	32268	2	FOXP4-203	-99868	NA	NA	NA	TRUE	FALSE	FALSE	FALSE	FALSE	TRUE	FALSE	FALSE	FALSE	Exon	3	44	ENSMMMG00000024474	CZRN01000021.1	107143897	mapped to different genes	NA	NA	NA	NA	NA	NA	NA
cg11105656	NA	-0.0402893	NA	Marmoset.Callithrix_jacchus.ASM275486v1.100	cg11105656	CELF4	CELF4_Exon	NTIC01003335.1	74106391	74106440	50	+	74106439	74106440	GGCTGCTGCCGAGCCCGTTGGTACTGAGGCTTGCGTTGTCAGCCTGTCCG	Promoter (<=1kb)	96	73785502	74106469	320968	2	CELF4-201	29	CELF4-201;CELF4-202;CELF4-203;CELF4-204	CELF4;CELF4;CELF4;CELF4	0;0;0;0	TRUE	FALSE	TRUE	FALSE	FALSE	TRUE	FALSE	FALSE	FALSE	Exon	24	104	ENSMMMG00000007204	CZRN01000011.1	107139325	conserved gene and region	NTIC01003335.1	74106218	74106450	233	*	233	17
cg16459382	0.380667	NA	NA	Marmoset.Callithrix_jacchus.ASM275486v1.100	cg16459382	ASCL1	ASCL1_Intergenic_downstream	NTIC01000002.1	28914644	28914693	50	+	28914692	28914693	ATTGCTTTTTAGGGTCCCTTTTCTGCTCTCTGTTCAAAATTCACGGGGCG	Distal Intergenic	2	28961452	28962150	699	2	ASCL1-201	47457	NA	NA	NA	FALSE	TRUE	FALSE	FALSE	FALSE	FALSE	FALSE	FALSE	TRUE	Intergenic_downstream	9	15	ENSMMMG00000017578	CZRN01000012.1	NA	mapped to different genes	NA	NA	NA	NA	NA	NA	NA
cg16903788	3.22533	NA	NA	Marmoset.Callithrix_jacchus.ASM275486v1.100	cg16903788	IL20RB	IL20RB_Intergenic_downstream	NTIC01008890.1	38461606	38461655	50	+	38461654	38461655	CTACCCCTTTCAGTCAATAGCTGCCAGCATCGGGCACTTCTGTCAAAACG	Distal Intergenic	242	38690955	38731359	40405	2	IL20RB-201	269704	NA	NA	NA	FALSE	TRUE	FALSE	FALSE	FALSE	FALSE	FALSE	FALSE	TRUE	Intergenic_downstream	29	30	ENSMMMG00000018183	CZRN01000020.1	107143369	conserved gene and region	NA	NA	NA	NA	NA	NA	NA
cg25742767	0.604948	NA	NA	Marmoset.Callithrix_jacchus.ASM275486v1.100	cg25742767	DBX1	DBX1_Intron	NTIC01001113.1	81376000	81376049	50	-	81376048	81376049	TGTCAAGCAGTCACTGCTTGTGCTCAATAGGGCATCAAATTGGCGCGACG	Intron (DBX1-201/DBX1, intron 2 of 3)	31	81372219	81377322	5104	2	DBX1-201	1273	DBX1-201	DBX1	0	TRUE	FALSE	FALSE	FALSE	FALSE	FALSE	TRUE	FALSE	FALSE	Intron	6	15	ENSMMMG00000006060	CZRN01000004.1	107134266	conserved gene and region	NTIC01001113.1	81376043	81376188	146	*	146	15
cg26604524	0.0951004	NA	NA	Marmoset.Callithrix_jacchus.ASM275486v1.100	cg26604524	DBX1	DBX1_Promoter	NTIC01001113.1	81381176	81381225	50	-	81381224	81381225	GCCAATCAAGCAGATGGTTTGCAGGAAATATAGCTTGGCCTCGCTGACCG	Promoter (3-4kb)	31	81372219	81377322	5104	2	DBX1-201	-3903	DBX1-201	DBX1	0	FALSE	TRUE	TRUE	FALSE	FALSE	FALSE	FALSE	FALSE	FALSE	Promoter	9	15	ENSMMMG00000006060	CZRN01000004.1	107134266	conserved gene and region	NA	NA	NA	NA	NA	NA	NA
cg19111140	1.07525	NA	NA	Marmoset.Callithrix_jacchus.ASM275486v1.100	cg19111140	MSX1	MSX1_Intergenic_downstream	NTIC01033278.1	154410674	154410723	50	+	154410722	154410723	TACCTAGGATAATTAGGCTCAATTTTCCAATTCACTTTAAGCTGAAATCG	Distal Intergenic	821	154405822	154410475	4654	1	MSX1-201	4852	MSX1-201	MSX1	0	FALSE	TRUE	FALSE	FALSE	FALSE	FALSE	FALSE	FALSE	TRUE	Intergenic_downstream	1	14	ENSMMMG00000015570	CZRN01000010.1	107139123	conserved gene and region	NA	NA	NA	NA	NA	NA	NA
cg19568989	-5.09485	NA	NA	Marmoset.Callithrix_jacchus.ASM275486v1.100	cg19568989	ARPP21	ARPP21_Intergenic_upstream	NTIC01008890.1	64039193	64039242	50	-	64039241	64039242	TGTAGTTTCCTAGGAAACATCCTTTTTCACTTAAATCTAATTCTCCCACG	Distal Intergenic	242	64872998	64989345	116348	1	ARPP21-202	-833805	NA	NA	NA	FALSE	TRUE	FALSE	FALSE	FALSE	FALSE	FALSE	FALSE	TRUE	Intergenic_upstream	1	4	ENSMMMG00000011719	CZRN01000025.1	107145515	conserved gene and region	NA	NA	NA	NA	NA	NA	NA
cg19714132	5.72478	NA	NA	Marmoset.Callithrix_jacchus.ASM275486v1.100	cg19714132	FOXG1	FOXG1_Promoter	NTIC01038834.1	75086629	75086678	50	+	75086629	75086630	CGAGCTACAGGCGCACACTAGGGCTGTAAAAAAATTTTTGGTTTAACCTT	Promoter (<=1kb)	1055	75075110	75086112	11003	2	FOXG1-201	-517	FOXG1-201	FOXG1	0	FALSE	TRUE	TRUE	FALSE	FALSE	FALSE	FALSE	FALSE	FALSE	Promoter	16	51	NA	NA	NA	mapped to different genes	NTIC01038834.1	75086543	75086641	99	*	99	16
cg20159745	-1.07009	NA	NA	Marmoset.Callithrix_jacchus.ASM275486v1.100	cg20159745	AUTS2	AUTS2_Intron	NTIC01011112.1	195594380	195594429	50	-	195594380	195594381	CGGGCCTGTCAGTCCCACTTTGGAAGTCAGCACATCCTTATACCCATTAG	Intron (AUTS2-202/AUTS2, intron 5 of 18)	286	194588080	195805726	1217647	1	AUTS2-202	1006300	AUTS2-202;AUTS2-203	AUTS2;AUTS2	0;0	TRUE	FALSE	FALSE	FALSE	FALSE	FALSE	TRUE	FALSE	FALSE	Intron	87	92	ENSMMMG00000005450	CZRN01000029.1	NA	conserved gene and region	NA	NA	NA	NA	NA	NA	NA
cg20483374	-3.19044	NA	NA	Marmoset.Callithrix_jacchus.ASM275486v1.100	cg20483374	C1QTNF5	C1QTNF5_Promoter	NTIC01001113.1	16854665	16854714	50	-	16854713	16854714	GCCAAGAGCTCCCGGACCGGGAAATAGCTGGGAAATAACTCGTGGTGTCG	Promoter (<=1kb)	31	16853106	16854175	1070	2	C1QTNF5-201	-539	C1QTNF5-201;MFRP-201;MFRP-202;RNF26-201	C1QTNF5;MFRP;MFRP;RNF26	-490;5557;5557;5789	FALSE	TRUE	TRUE	FALSE	FALSE	FALSE	FALSE	FALSE	FALSE	Promoter	1	1	ENSMMMG00000022321	CZRN01000026.1	NA	conserved gene but different region	NTIC01001113.1	16854677	16854725	49	*	49	7
cg23218693	2.93073	NA	NA	Marmoset.Callithrix_jacchus.ASM275486v1.100	cg23218693	MPPED2	MPPED2_fiveUTR	NTIC01001113.1	91186860	91186909	50	+	91186860	91186861	CGGTGCAGTGACAGGGACTGCCACTGGGGTCAAAGGAGCACAGCTCCAGG	Promoter (<=1kb)	31	91012499	91187198	174700	2	MPPED2-201	289	MPPED2-201	MPPED2	0	TRUE	FALSE	TRUE	TRUE	FALSE	TRUE	FALSE	FALSE	FALSE	fiveUTR	3	33	ENSMMMG00000007054	CZRN01000004.1	NA	conserved gene but different region	NTIC01001113.1	91186329	91186861	533	*	533	69
cg25332315	-2.61966	NA	NA	Marmoset.Callithrix_jacchus.ASM275486v1.100	cg25332315	ZBTB20	ZBTB20_Intron	NTIC01006668.1	80447126	80447175	50	-	80447174	80447175	GTGTTGCTTCACTTATAATTATATTGAAAGTAAACACTAATTCACAGACG	Intron (ZBTB20-201/ZBTB20, intron 1 of 5)	183	80389030	80527059	138030	1	ZBTB20-201	58096	ZBTB20-201	ZBTB20	0	TRUE	FALSE	FALSE	FALSE	FALSE	FALSE	TRUE	FALSE	FALSE	Intron	33	92	ENSMMMG00000010643	CZRN01000005.1	107136301	conserved gene and region	NA	NA	NA	NA	NA	NA	NA
cg08321983	NA	0.188465	NA	Marmoset.Callithrix_jacchus.ASM275486v1.100	cg08321983	FBRSL1	FBRSL1_Intron	NTIC01037722.1	18692	18741	50	+	18692	18693	CGCGTGTTCAGCTCTTGCCTGAGCAGCTCGTGATCTACAAGAGAAAAAGA	Intron (FBRSL1-201/FBRSL1, intron 8 of 16)	1019	6325	71570	65246	2	FBRSL1-201	52829	FBRSL1-201	FBRSL1	0	TRUE	FALSE	FALSE	FALSE	FALSE	FALSE	TRUE	FALSE	FALSE	Intron	1	2	NA	NA	NA	mapped to different genes	NTIC01037722.1	18374	18853	480	*	480	51
cg24230340	NA	-0.156789	NA	Marmoset.Callithrix_jacchus.ASM275486v1.100	cg24230340	HTRA2	HTRA2_Exon	NTIC01005557.1	32780185	32780234	50	+	32780233	32780234	TTCTGCAGTGCAAAGGGACTTCCCATGGCAACAACAAACTCCCCTTGCCG	Exon (HTRA2-201/HTRA2, exon 3 of 7)	158	32778173	32781333	3161	2	HTRA2-201	1099	LOXL3-201;LOXL3-202;LOXL3-203;LOXL3-204;HTRA2-201;HTRA2-202;HTRA2-203;AUP1-201	LOXL3;LOXL3;LOXL3;LOXL3;HTRA2;HTRA2;HTRA2;AUP1	0;0;0;0;0;0;0;0	TRUE	FALSE	FALSE	FALSE	FALSE	TRUE	TRUE	FALSE	FALSE	Exon	2	2	ENSMMMG00000004896	CZRN01000065.1	107154234	conserved gene and region	NA	NA	NA	NA	NA	NA	NA
cg04512256	NA	0.000252777	NA	Marmoset.Callithrix_jacchus.ASM275486v1.100	cg04512256	GFRA2	GFRA2_Intron	NTIC01003335.1	16934816	16934865	50	-	16934816	16934817	CGGCAGAAAATTGGCAAGGCTTAATAAACCTCATGCCTGACGCACTCCTG	Intron (NA, intron 2 of 0)	96	16730268	16843695	113428	2	GFRA2-201	-91170	NA	NA	NA	TRUE	FALSE	FALSE	FALSE	FALSE	FALSE	TRUE	FALSE	FALSE	Intron	2	3	ENSMMMG00000018003	CZRN01000062.1	107153947	mapped to different genes	NA	NA	NA	NA	NA	NA	NA
cg11221149	NA	0.0436639	NA	Marmoset.Callithrix_jacchus.ASM275486v1.100	cg11221149	DMAP1	DMAP1_Intron	NTIC01036611.1	77136054	77136103	50	+	77136054	77136055	CGGCACTGTTACTTTGATTGGTATTCTAACCTTTGACTAGCCCATAAAGC	Intron (ERI3-205/ERI3, intron 8 of 8)	967	77036207	77197632	161426	2	DMAP1-201	61529	DMAP1-201;ERI3-201;ERI3-202;ERI3-203;ERI3-204;ERI3-205	DMAP1;ERI3;ERI3;ERI3;ERI3;ERI3	0;0;0;0;0;0	TRUE	FALSE	FALSE	FALSE	FALSE	FALSE	TRUE	FALSE	FALSE	Intron	92	98	ENSMMMG00000000264	CZRN01000016.1	107141845	mapped to different genes	NA	NA	NA	NA	NA	NA	NA
cg20303044	NA	-0.452879	NA	Marmoset.Callithrix_jacchus.ASM275486v1.100	cg20303044	EXT1	EXT1_Exon	NTIC01007779.1	20065003	20065052	50	+	20065003	20065004	CGAGACAAGAGCCAGCTGAGAGCAGGATGAAATAGCGTTTTTTGGCCTGC	Promoter (<=1kb)	219	19756946	20065054	308109	2	EXT1-201	2	EXT1-201	EXT1	0	TRUE	FALSE	TRUE	FALSE	FALSE	TRUE	FALSE	FALSE	FALSE	Exon	14	16	ENSMMMG00000000213	CZRN01000019.1	107142875	conserved gene and region	NTIC01007779.1	20064602	20065039	438	*	438	31
cg13528652	NA	0.202368	NA	Marmoset.Callithrix_jacchus.ASM275486v1.100	cg13528652	SYNCRIP	SYNCRIP_Exon	NTIC01022223.1	84726220	84726269	50	-	84726220	84726221	CGGTGGAAATGTAGGAGGAAAGCGCAAAGCTGATGGGTACAACCAGCCAG	Exon (SYNCRIP-203/SYNCRIP, exon 11 of 11)	540	84698066	84728271	30206	1	SYNCRIP-201	28154	SYNCRIP-201;SYNCRIP-203;SYNCRIP-202	SYNCRIP;SYNCRIP;SYNCRIP	0;0;0	TRUE	FALSE	FALSE	FALSE	FALSE	TRUE	TRUE	FALSE	FALSE	Exon	6	8	ENSMMMG00000009053	CZRN01000003.1	107153585	conserved gene and region	NTIC01022223.1	84726083	84726282	200	*	200	17
cg20401467	NA	-0.00905122	NA	Marmoset.Callithrix_jacchus.ASM275486v1.100	cg20401467	CBX8	CBX8_Promoter	NTIC01034389.1	153769609	153769658	50	+	153769657	153769658	AAGTATTTAAGCTTAAACAGAAACAGCTGTATCGCTGGCACCGGCCGACG	Promoter (2-3kb)	873	153771722	153775051	3330	1	CBX8-201	-2064	CBX8-201;CBX8-202;CBX8-203	CBX8;CBX8;CBX8	-2064;-2354;-2528	FALSE	TRUE	TRUE	FALSE	FALSE	FALSE	FALSE	FALSE	FALSE	Promoter	6	6	NA	NA	NA	mapped to different genes	NTIC01034389.1	153769641	153770050	410	*	410	38
cg20460303	NA	0.301296	NA	Marmoset.Callithrix_jacchus.ASM275486v1.100	cg20460303	GLI3	GLI3_Intron	NTIC01002224.1	9404020	9404069	50	+	9404068	9404069	GAAAGCTTGGTTCATCCAGAATGCCACCTAAAGAATTTCCATCAGTGCCG	Intron (GLI3-201/GLI3, intron 6 of 13)	64	9338009	9604405	266397	2	GLI3-201	200336	GLI3-201	GLI3	0	TRUE	FALSE	FALSE	FALSE	FALSE	FALSE	TRUE	FALSE	FALSE	Intron	20	22	ENSMMMG00000012080	CZRN01000027.1	NA	conserved gene and region	NA	NA	NA	NA	NA	NA	NA
cg23595572	NA	0.23236	NA	Marmoset.Callithrix_jacchus.ASM275486v1.100	cg23595572	TCF7	TCF7_Exon	NTIC01011112.1	129565315	129565364	50	-	129565363	129565364	CTGGCATGGCTGTGAGCAGACCCTGGCTCGCCTAAGAAATGCCGTGCTCG	Exon (TCF7-205/TCF7, exon 10 of 11)	286	129535807	129566978	31172	1	TCF7-201	29508	TCF7-201;TCF7-202;TCF7-203;TCF7-204;TCF7-205	TCF7;TCF7;TCF7;TCF7;TCF7	0;0;0;0;0	TRUE	FALSE	FALSE	FALSE	FALSE	TRUE	TRUE	FALSE	FALSE	Exon	5	9	ENSMMMG00000016427	CZRN01000032.1	107148128	conserved gene and region	NA	NA	NA	NA	NA	NA	NA
cg02331830	NA	-0.00043812	NA	Marmoset.Callithrix_jacchus.ASM275486v1.100	cg02331830	PLEC	PLEC_Intron	NTIC01007779.1	45346551	45346600	50	+	45346551	45346552	CGTTGGCCGGGTCCGGCACAGCCCTGGCCACAGACTGCAGCTCGCCTCCC	Intron (PLEC-202/PLEC, intron 11 of 32)	219	45275681	45386693	111013	2	PLEC-201	40093	PLEC-201;PLEC-202;PLEC-203;PLEC-204;PLEC-205;PLEC-206;PLEC-207;PLEC-208;PLEC-209;PLEC-210	PLEC;PLEC;PLEC;PLEC;PLEC;PLEC;PLEC;PLEC;PLEC;PLEC	0;0;0;0;0;0;0;0;0;0	TRUE	FALSE	FALSE	FALSE	FALSE	FALSE	TRUE	FALSE	FALSE	Intron	1	2	ENSMMMG00000006621	CZRN01000019.1	107143004	conserved gene and region	NTIC01007779.1	45346378	45346575	198	*	198	12
cg02779952	NA	0.157662	NA	Marmoset.Callithrix_jacchus.ASM275486v1.100	cg02779952	gene:ENSCJAG00000065627	gene:ENSCJAG00000065627_Intron	NTIC01036611.1	24701828	24701877	50	-	24701876	24701877	ATTATTATGGAATGTCTGAGGTATAATTTCCCCTGCGGTTTTGTTAGGCG	Intron (NA, intron 1 of 0)	967	24031294	24031740	447	2	transcript:ENSCJAT00000094191	-670137	NA	NA	NA	TRUE	FALSE	FALSE	FALSE	FALSE	FALSE	TRUE	FALSE	FALSE	Intron	5	11	NA	NA	NA	mapped to different genes	NA	NA	NA	NA	NA	NA	NA
cg27065527	NA	-0.343538	NA	Marmoset.Callithrix_jacchus.ASM275486v1.100	cg27065527	MED13	MED13_Promoter	NTIC01034389.1	88376424	88376473	50	+	88376424	88376425	CGCCATTAAAGCGAAGGGAAAACCCGTGAATTCGGATTAAAGGGGGAAAA	Promoter (<=1kb)	873	88377152	88482394	105243	1	MED13-201	-679	MED13-201	MED13	0	FALSE	TRUE	TRUE	FALSE	FALSE	FALSE	FALSE	FALSE	FALSE	Promoter	3	10	ENSMMMG00000020020	CZRN01000043.1	107150380	conserved gene and region	NTIC01034389.1	88376190	88376764	575	*	575	52
cg02821342	NA	-0.370091	NA	Marmoset.Callithrix_jacchus.ASM275486v1.100	cg02821342	MKLN1	MKLN1_Intergenic_upstream	NTIC01002224.1	111789282	111789331	50	-	111789330	111789331	GCAAAAACTGCCACTTTGGTTTTGTCTGTACCTTCCAGGTCATATCTCCG	Distal Intergenic	64	111377315	111569764	192450	2	MKLN1-201	-219567	NA	NA	NA	FALSE	TRUE	FALSE	FALSE	FALSE	FALSE	FALSE	FALSE	TRUE	Intergenic_upstream	6	8	ENSMMMG00000013175	CZRN01000036.1	107149044	mapped to different genes	NA	NA	NA	NA	NA	NA	NA
cg02897704	NA	-0.192244	NA	Marmoset.Callithrix_jacchus.ASM275486v1.100	cg02897704	PKNOX1	PKNOX1_Exon	NTIC01012224.1	975355	975404	50	+	975403	975404	CCTCTTGAACATTTACCGTAACCCTCAAAACTCTTCCCAGTCTGCTGACG	Exon (NA, exon 3 of 1)	310	1027107	1062595	35489	2	PKNOX1-201	87191	NA	NA	NA	TRUE	FALSE	FALSE	FALSE	FALSE	TRUE	TRUE	FALSE	FALSE	Exon	14	15	ENSMMMG00000011067	CZRN01000005.1	107136513	mapped to different genes	NTIC01012224.1	975332	975613	282	*	282	15
cg09748749	NA	-0.0854921	NA	Marmoset.Callithrix_jacchus.ASM275486v1.100	cg09748749	CRCP	CRCP_Intergenic_upstream	NTIC01011112.1	198064160	198064209	50	+	198064208	198064209	GCCCGGGCCTGGCAGGTTCACAAGATATATAAGGTGAAATGGCATGTTCG	Distal Intergenic	286	198078506	198121798	43293	1	CRCP-201	-14297	NA	NA	NA	FALSE	TRUE	FALSE	FALSE	FALSE	FALSE	FALSE	FALSE	TRUE	Intergenic_upstream	1	1	ENSMMMG00000005210	CZRN01000029.1	107147011	mapped to different genes	NTIC01011112.1	198063363	198064393	1031	*	1031	100
cg01472737	NA	0.0366752	NA	Marmoset.Callithrix_jacchus.ASM275486v1.100	cg01472737	KLHL14	KLHL14_Promoter	NTIC01003335.1	69382784	69382833	50	-	69382832	69382833	GCATTGCTAATTAGTCAATTTCTCTCTGCCTTCACAGGCTGGCGACTTCG	Promoter (2-3kb)	96	69284694	69380158	95465	2	KLHL14-201	-2675	KLHL14-201;KLHL14-202	KLHL14;KLHL14	0;0	FALSE	TRUE	TRUE	FALSE	FALSE	FALSE	FALSE	FALSE	FALSE	Promoter	8	42	ENSMMMG00000008231	CZRN01000011.1	107139552	conserved gene but different region	NA	NA	NA	NA	NA	NA	NA
cg18223258	NA	-0.602301	NA	Marmoset.Callithrix_jacchus.ASM275486v1.100	cg18223258	ISL1	ISL1_Intergenic_downstream	NTIC01011112.1	46801556	46801605	50	-	46801604	46801605	GCAGATCTGGAGGGCTAATCCAAACAAGGCGCTTGACTTGTGAGGTCGCG	Distal Intergenic	286	46785893	46796875	10983	1	ISL1-201	15712	ISL1-201	ISL1	0	FALSE	TRUE	FALSE	FALSE	FALSE	FALSE	FALSE	FALSE	TRUE	Intergenic_downstream	6	25	ENSMMMG00000009692	CZRN01000047.1	107151958	conserved gene and region	NTIC01011112.1	46801545	46801726	182	*	182	18
cg05388859	NA	0.0518088	NA	Marmoset.Callithrix_jacchus.ASM275486v1.100	cg05388859	NCKAP5	NCKAP5_Intergenic_upstream	NTIC01035500.1	90610730	90610779	50	-	90610778	90610779	CTGCCCTGGGCGTGCTTCACATGTAAACGACTGCCAAATGGATTCTTTCG	Distal Intergenic	926	90761175	91603635	842461	1	NCKAP5-201	-150445	NA	NA	NA	FALSE	TRUE	FALSE	FALSE	FALSE	FALSE	FALSE	FALSE	TRUE	Intergenic_upstream	2	3	ENSMMMG00000022713	CZRN01000076.1	NA	conserved gene and region	NA	NA	NA	NA	NA	NA	NA
cg21234179	NA	0.0536458	NA	Marmoset.Callithrix_jacchus.ASM275486v1.100	cg21234179	EIF4G2	EIF4G2_Exon	NTIC01001113.1	72241589	72241638	50	+	72241589	72241590	CGGAGTTGTCATCTCGTCTAGTGCTTCGTGCAGGAATCCATTTCTGAGCG	Exon (EIF4G2-201/EIF4G2, exon 3 of 21)	31	72232702	72242884	10183	2	EIF4G2-201	1246	EIF4G2-201;EIF4G2-202	EIF4G2;EIF4G2	0;0	TRUE	FALSE	FALSE	FALSE	FALSE	TRUE	FALSE	FALSE	FALSE	Exon	20	23	ENSMMMG00000001012	CZRN01000004.1	107135649	conserved gene and region	NA	NA	NA	NA	NA	NA	NA
cg24531498	NA	0.00288606	NA	Marmoset.Callithrix_jacchus.ASM275486v1.100	cg24531498	FOXP2	FOXP2_Intergenic_downstream	NTIC01002224.1	81421745	81421794	50	+	81421793	81421794	ATTGCAGAGCCTGTTGAAAACTCATTATCTTCAAATAGGATTACATTCCG	Distal Intergenic	64	81291116	81353978	62863	1	FOXP2-204	130629	NA	NA	NA	FALSE	TRUE	FALSE	FALSE	FALSE	FALSE	FALSE	FALSE	TRUE	Intergenic_downstream	8	68	ENSMMMG00000014150	CZRN01000023.1	107144482	conserved gene and region	NA	NA	NA	NA	NA	NA	NA
cg21371457	NA	-0.144964	NA	Marmoset.Callithrix_jacchus.ASM275486v1.100	cg21371457	DCX	DCX_Exon	NTIC01038833.1	19008496	19008545	50	-	19008496	19008497	CGCCGAAGCAAGTCTCCAGCTGACTCAGGTAACGACCAAGACGGTGAGTG	Exon (DCX-201/DCX, exon 5 of 7)	1054	18924199	19038135	113937	1	DCX-201	84297	DCX-201	DCX	0	TRUE	FALSE	FALSE	FALSE	FALSE	TRUE	TRUE	FALSE	FALSE	Exon	7	8	ENSMMMG00000010313	CZRN01000050.1	107152482	conserved gene and region	NA	NA	NA	NA	NA	NA	NA
cg05602488	NA	-0.0540409	NA	Marmoset.Callithrix_jacchus.ASM275486v1.100	cg05602488	ZNRF4	ZNRF4_Intergenic_upstream	NTIC01011113.1	2843226	2843275	50	+	2843226	2843227	CGGTTCCCTTTAGCGTAGCTGACAGCTAATTTGTGGGAAGTTTAATTACA	Distal Intergenic	287	2855030	2856319	1290	1	ZNRF4-201	-11755	NA	NA	NA	FALSE	TRUE	FALSE	FALSE	FALSE	FALSE	FALSE	FALSE	TRUE	Intergenic_upstream	1	1	NA	NA	NA	mapped to different genes	NA	NA	NA	NA	NA	NA	NA
cg12861222	NA	-0.100932	NA	Marmoset.Callithrix_jacchus.ASM275486v1.100	cg12861222	UBTF	UBTF_Exon	NTIC01034389.1	65788931	65788980	50	+	65788931	65788932	CGCAGCGGAAGCCTAACCTCGTACTCCTTCCGCTGCTCCAGGGCCTTATG	Exon (UBTF-201/UBTF, exon 7 of 20)	873	65783667	65794984	11318	2	UBTF-201	6004	UBTF-201;UBTF-202	UBTF;UBTF	0;0	TRUE	FALSE	FALSE	FALSE	FALSE	TRUE	TRUE	FALSE	FALSE	Exon	6	7	ENSMMMG00000003518	CZRN01000043.1	107150520	conserved gene and region	NTIC01034389.1	65788868	65788962	95	*	95	11
cg04147618	NA	0.085375	NA	Marmoset.Callithrix_jacchus.ASM275486v1.100	cg04147618	NTRK3	NTRK3_Intron	NTIC01035500.1	15748480	15748529	50	+	15748528	15748529	TCTAATGCATCCCTCTCACCTCAGGGTTACTAATGAGGTCAGAGGGAACG	Intron (NTRK3-208/NTRK3, intron 1 of 14)	926	15444827	15886745	441919	2	NTRK3-208	138216	NTRK3-208;NTRK3-209	NTRK3;NTRK3	0;0	TRUE	FALSE	FALSE	FALSE	FALSE	FALSE	TRUE	FALSE	FALSE	Intron	8	15	ENSMMMG00000020253	CZRN01000034.1	NA	conserved gene but different region	NA	NA	NA	NA	NA	NA	NA
cg02803284	NA	0.00237348	NA	Marmoset.Callithrix_jacchus.ASM275486v1.100	cg02803284	VSIG8	VSIG8_Exon	NTIC01013335.1	33413673	33413722	50	+	33413721	33413722	TGGCTAGTGAGATCAGGTAAAACCTGATGCATGCTGCATGCTGCTGTGCG	Exon (VSIG8-201/VSIG8, exon 6 of 7)	326	33407196	33415295	8100	1	VSIG8-201	6477	VSIG8-201	VSIG8	0	TRUE	FALSE	FALSE	FALSE	FALSE	TRUE	TRUE	FALSE	FALSE	Exon	2	2	ENSMMMG00000022406	CZRN01000030.1	107147518	mapped to different genes	NTIC01013335.1	33413721	33413878	158	*	158	14
cg09474015	NA	-0.373917	NA	Marmoset.Callithrix_jacchus.ASM275486v1.100	cg09474015	HOXA9	HOXA9_Exon	NTIC01002224.1	28062859	28062908	50	+	28062859	28062860	CGCTCTCCTTCGCGGGCTTGCCCTCCAGCCGGCCTTATGGCATTAAACCT	Promoter (<=1kb)	64	28062510	28064368	1859	1	HOXA9-201	349	HOXA9-201	HOXA9	0	TRUE	FALSE	TRUE	FALSE	FALSE	TRUE	FALSE	FALSE	FALSE	Exon	9	14	ENSMMMG00000006550	CZRN01000027.1	107146131	mapped to different genes	NTIC01002224.1	28062471	28062944	474	*	474	52
cg04267101	NA	-0.0212907	NA	Marmoset.Callithrix_jacchus.ASM275486v1.100	cg04267101	EPN3	EPN3_Exon	NTIC01034389.1	109285001	109285050	50	-	109285001	109285002	CGGGTCTTTGCAACCTGGGGTGCCTTGACCAACGAGTCAAGGTTGACCAA	Exon (EPN3-201/EPN3, exon 8 of 9)	873	109284506	109290095	5590	2	EPN3-201	5045	EPN3-201;EPN3-202	EPN3;EPN3	0;0	TRUE	FALSE	FALSE	FALSE	FALSE	TRUE	FALSE	FALSE	FALSE	Exon	1	1	ENSMMMG00000022352	CZRN01000043.1	107150664	conserved gene but different region	NA	NA	NA	NA	NA	NA	NA
cg19088137	NA	-0.00601417	NA	Marmoset.Callithrix_jacchus.ASM275486v1.100	cg19088137	SGCD	SGCD_Promoter	NTIC01011112.1	146196936	146196985	50	-	146196984	146196985	GCAGCCAAGTCCCTGCCCATGCCTGAAGAATTTCCTGAACAGCATTCCCG	Promoter (2-3kb)	286	145750377	146194440	444064	2	SGCD-201	-2545	SGCD-201;SGCD-203	SGCD;SGCD	-2496;-2496	FALSE	TRUE	TRUE	FALSE	FALSE	FALSE	FALSE	FALSE	FALSE	Promoter	1	1	ENSMMMG00000013502	CZRN01000032.1	107147982	conserved gene but different region	NA	NA	NA	NA	NA	NA	NA
cg13341299	NA	0.05007	NA	Marmoset.Callithrix_jacchus.ASM275486v1.100	cg13341299	LNPK	LNPK_Intergenic_downstream	NTIC01035500.1	48221379	48221428	50	-	48221379	48221380	CGCATCTAGTCAGACGTAAATAATGACAGACGGAAACTATCATGAGGTCT	Distal Intergenic	926	47935809	47991033	55225	1	LNPK-203	285619	NA	NA	NA	FALSE	TRUE	FALSE	FALSE	FALSE	FALSE	FALSE	FALSE	TRUE	Intergenic_downstream	20	21	ENSMMMG00000023755	CZRN01000006.1	107136941	conserved gene and region	NA	NA	NA	NA	NA	NA	NA
cg22875689	NA	0.0115241	NA	Marmoset.Callithrix_jacchus.ASM275486v1.100	cg22875689	C12orf42	C12orf42_Intron	NTIC01000002.1	28674843	28674892	50	+	28674843	28674844	CGCACCAACCAAAGACAACATATTGGGAAGAAAAATGCTTGTAAACTGCA	Intron (C12orf42-201/C12orf42, intron 3 of 4)	2	28512797	28693164	180368	1	C12orf42-201	162046	C12orf42-201;C12orf42-202;C12orf42-203	C12orf42;C12orf42;C12orf42	0;0;0	TRUE	FALSE	FALSE	FALSE	FALSE	FALSE	TRUE	FALSE	FALSE	Intron	6	6	NA	NA	NA	mapped to different genes	NA	NA	NA	NA	NA	NA	NA
cg06792381	NA	0.594765	NA	Marmoset.Callithrix_jacchus.ASM275486v1.100	cg06792381	AP1G1	AP1G1_Exon	NTIC01014446.1	16252046	16252095	50	+	16252094	16252095	ATTGCAGCACATTCTTTCTGGATCATTTCTCGTTCTTCAGCTTGGGTTCG	Promoter (<=1kb)	356	16196980	16252146	55167	2	AP1G1-201	51	AP1G1-201;AP1G1-202	AP1G1;AP1G1	0;0	TRUE	FALSE	TRUE	FALSE	FALSE	TRUE	FALSE	FALSE	FALSE	Exon	13	16	ENSMMMG00000013614	CZRN01000044.1	107150928	conserved gene and region	NA	NA	NA	NA	NA	NA	NA
cg18442545	NA	0.00697093	NA	Marmoset.Callithrix_jacchus.ASM275486v1.100	cg18442545	HAND2	HAND2_Intergenic_upstream	NTIC01015557.1	8076088	8076137	50	+	8076088	8076089	CGGCTAAGCTTGCTCAAATGTATGAAGTGTCAAAAAGTTTCTTTGACATT	Distal Intergenic	385	8024156	8026150	1995	2	HAND2-201	-49938	NA	NA	NA	FALSE	TRUE	FALSE	FALSE	FALSE	FALSE	FALSE	FALSE	TRUE	Intergenic_upstream	1	12	ENSMMMG00000014142	CZRN01000018.1	107142708	mapped to different genes	NA	NA	NA	NA	NA	NA	NA
cg22000069	NA	-0.106902	NA	Marmoset.Callithrix_jacchus.ASM275486v1.100	cg22000069	KIF5C	KIF5C_fiveUTR	NTIC01035500.1	75303953	75304002	50	-	75303953	75303954	CGGAACCGGCACATCACTTTGATGCTGCATTCGGCTGGATCCGCCATCTC	Promoter (<=1kb)	926	75151883	75304615	152733	2	KIF5C-201	613	KIF5C-201;KIF5C-202;KIF5C-203;KIF5C-204	KIF5C;KIF5C;KIF5C;KIF5C	0;0;0;0	TRUE	FALSE	TRUE	TRUE	FALSE	TRUE	FALSE	FALSE	FALSE	fiveUTR	1	5	ENSMMMG00000021654	CZRN01000006.1	107136617	conserved gene but different region	NTIC01035500.1	75303541	75304564	1024	*	1024	108
cg25883288	NA	-0.00973665	NA	Marmoset.Callithrix_jacchus.ASM275486v1.100	cg25883288	ARID1A	ARID1A_Promoter	NTIC01036611.1	94654527	94654576	50	-	94654527	94654528	CGAGTTTGAGCAAAAGGGCAACTATGTCAGTTGACGGAAGCCAGAAGCAG	Promoter (3-4kb)	967	94568696	94650753	82058	2	ARID1A-201	-3823	ARID1A-201	ARID1A	0	FALSE	TRUE	TRUE	FALSE	FALSE	FALSE	FALSE	FALSE	FALSE	Promoter	5	29	ENSMMMG00000013767	CZRN01000016.1	107142086	mapped to different genes	NTIC01036611.1	94654425	94654737	313	*	313	17
cg23419437	NA	-0.100923	NA	Marmoset.Callithrix_jacchus.ASM275486v1.100	cg23419437	PAX2	PAX2_Intron	NTIC01004446.1	83023849	83023898	50	-	83023897	83023898	CGACATTTCAATCAAGCGAGGAGTAACAAAAGCAGAACCATTAACATTCG	Intron (PAX2-203/PAX2, intron 8 of 10)	119	82949178	83042264	93087	1	PAX2-201	74671	PAX2-201;PAX2-202;PAX2-203	PAX2;PAX2;PAX2	0;0;0	TRUE	FALSE	FALSE	FALSE	FALSE	FALSE	TRUE	FALSE	FALSE	Intron	98	166	ENSMMMG00000023055	CZRN01000040.1	107149991	conserved gene and region	NA	NA	NA	NA	NA	NA	NA
cg18633600	NA	0.144785	NA	Marmoset.Callithrix_jacchus.ASM275486v1.100	cg18633600	KLRF2	KLRF2_Exon	NTIC01000002.1	116194395	116194444	50	-	116194443	116194444	GGGCAACTGGGCCAGGCCGTTGATGGACAGGTCCAGGTGGCGGAGCAGCG	Exon (LRTM2-201/LRTM2, exon 2 of 3)	2	107574789	118106261	10531473	1	KLRF2-201	8619606	KLRF2-201;CACNA2D4-201;CACNA2D4-202;CACNA2D4-203;LRTM2-201	KLRF2;CACNA2D4;CACNA2D4;CACNA2D4;LRTM2	0;0;0;0;0	TRUE	FALSE	FALSE	FALSE	FALSE	TRUE	TRUE	FALSE	FALSE	Exon	88	157	NA	NA	NA	mapped to different genes	NTIC01000002.1	116194314	116194527	214	*	214	13
cg13484553	NA	0.0313757	NA	Marmoset.Callithrix_jacchus.ASM275486v1.100	cg13484553	OLFM1	OLFM1_threeUTR	NTIC01000001.1	33537220	33537269	50	+	33537220	33537221	CGGAGCCTTTCTTCAAGATTGGACACTCTGCTCTGAAGTTCATCGTAGTC	3' UTR	1	33517650	33560494	42845	2	OLFM1-201	23225	OLFM1-201;OLFM1-202;OLFM1-203	OLFM1;OLFM1;OLFM1	0;0;0	TRUE	FALSE	FALSE	FALSE	TRUE	TRUE	FALSE	FALSE	FALSE	threeUTR	3	4	ENSMMMG00000012832	CZRN01000107.1	107159237	conserved gene but different region	NTIC01000001.1	33537094	33537221	128	*	128	10
cg17173497	NA	-0.127629	NA	Marmoset.Callithrix_jacchus.ASM275486v1.100	cg17173497	LDB2	LDB2_Exon	NTIC01033278.1	146319957	146320006	50	-	146320005	146320006	GTACAGCCAGAGTACCGAATCTATGAGATGAACAAGAGACTGCAGTCTCG	Promoter (<=1kb)	821	146319272	146711660	392389	1	LDB2-205	685	LDB2-205;LDB2-204;LDB2-201;LDB2-202;LDB2-203	LDB2;LDB2;LDB2;LDB2;LDB2	0;0;0;0;0	TRUE	FALSE	TRUE	FALSE	FALSE	TRUE	FALSE	FALSE	FALSE	Exon	6	9	ENSMMMG00000016572	CZRN01000010.1	107139144	conserved gene and region	NA	NA	NA	NA	NA	NA	NA
cg10820794	NA	-0.0104069	NA	Marmoset.Callithrix_jacchus.ASM275486v1.100	cg10820794	LMAN1	LMAN1_Intergenic_upstream	NTIC01003335.1	95644777	95644826	50	+	95644777	95644778	CGCTTGTGATTTTCAGAAAACCATTCTAATTTAGCAAGTAATTAAGGGTC	Distal Intergenic	96	95603554	95628471	24918	2	LMAN1-201	-16306	NA	NA	NA	FALSE	TRUE	FALSE	FALSE	FALSE	FALSE	FALSE	FALSE	TRUE	Intergenic_upstream	1	1	ENSMMMG00000003785	CZRN01000011.1	107139475	conserved gene but different region	NA	NA	NA	NA	NA	NA	NA
cg17321954	NA	0.318755	NA	Marmoset.Callithrix_jacchus.ASM275486v1.100	cg17321954	STXBP5L	STXBP5L_Promoter	NTIC01006668.1	74250273	74250322	50	+	74250273	74250274	CGATAGGGTAAGTTCTGTGGTCTCCAGGGCAGAAGAAATCTGTGGATAGG	Promoter (1-2kb)	183	73824324	74248828	424505	2	STXBP5L-206	-1445	STXBP5L-201;STXBP5L-202;STXBP5L-203;STXBP5L-206	STXBP5L;STXBP5L;STXBP5L;STXBP5L	0;0;0;0	FALSE	TRUE	TRUE	FALSE	FALSE	FALSE	FALSE	FALSE	FALSE	Promoter	1	6	ENSMMMG00000014091	CZRN01000020.1	107143258	mapped to different genes	NTIC01006668.1	74249960	74250325	366	*	366	39
cg12402286	NA	0.0287937	NA	Marmoset.Callithrix_jacchus.ASM275486v1.100	cg12402286	DCDC1	DCDC1_Intron	NTIC01001113.1	91409246	91409295	50	-	91409294	91409295	GTAACGTTTATCTGATTTGATTTAGCAGCAATCTGGTCCAGATGGCAACG	Intron (NA, intron 1 of 0)	31	91468311	91581310	113000	2	DCDC1-201	172064	NA	NA	NA	TRUE	FALSE	FALSE	FALSE	FALSE	FALSE	TRUE	FALSE	FALSE	Intron	1	16	NA	NA	NA	mapped to different genes	NA	NA	NA	NA	NA	NA	NA
cg18136967	NA	-0.212427	NA	Marmoset.Callithrix_jacchus.ASM275486v1.100	cg18136967	VCAN	VCAN_fiveUTR	NTIC01011112.1	77345179	77345228	50	+	77345227	77345228	TGATGATGGGTGTCACAACCCGCATTTGAACTTGCAGGCGAGCTGCCCCG	Promoter (<=1kb)	286	77344866	77457043	112178	1	VCAN-201	313	VCAN-201;VCAN-202;VCAN-203;VCAN-204;VCAN-205	VCAN;VCAN;VCAN;VCAN;VCAN	0;0;0;0;0	TRUE	FALSE	TRUE	TRUE	FALSE	TRUE	FALSE	FALSE	FALSE	fiveUTR	3	4	NA	NA	NA	mapped to different genes	NTIC01011112.1	77345138	77345272	135	*	135	11
cg23184246	NA	-0.0286401	NA	Marmoset.Callithrix_jacchus.ASM275486v1.100	cg23184246	SAMD4A	SAMD4A_Exon	NTIC01038834.1	49493259	49493308	50	+	49493259	49493260	CGCAACAGTCTGCTCGCACTCGTTCCAGCCCTTAAACCAGCCCGCCAGCA	Promoter (<=1kb)	1055	49271393	49493333	221941	2	SAMD4A-202	25	SAMD4A-202;SAMD4A-203	SAMD4A;SAMD4A	0;0	TRUE	FALSE	TRUE	FALSE	FALSE	TRUE	FALSE	FALSE	FALSE	Exon	10	15	ENSMMMG00000002450	CZRN01000008.1	107138289	conserved gene but different region	NTIC01038834.1	49492919	49493749	831	*	831	80
cg24860713	NA	0.0499628	NA	Marmoset.Callithrix_jacchus.ASM275486v1.100	cg24860713	APBA1	APBA1_Exon	NTIC01000001.1	120142158	120142207	50	+	120142206	120142207	TGGCTTCCTCGTGCTCCAGCGAGTGGAAGTGCAGGTGGTTGGGCAGCGCG	Promoter (<=1kb)	1	120073246	120142708	69463	2	APBA1-201	501	APBA1-201;APBA1-202;APBA1-203;APBA1-204;APBA1-205	APBA1;APBA1;APBA1;APBA1;APBA1	0;0;0;0;0	TRUE	FALSE	TRUE	FALSE	FALSE	TRUE	FALSE	FALSE	FALSE	Exon	5	5	ENSMMMG00000011033	CZRN01000033.1	107148262	conserved gene and region	NTIC01000001.1	120141383	120142687	1305	*	1305	138
cg16701192	NA	-0.423216	NA	Marmoset.Callithrix_jacchus.ASM275486v1.100	cg16701192	CREB5	CREB5_Promoter	NTIC01002224.1	26831682	26831731	50	+	26831730	26831731	GATTACAATACATTCTATTTAGAGTGCATTACATCACCCCCCCGGTGACG	Promoter (3-4kb)	64	26413383	26828127	414745	2	CREB5-203	-3555	CREB5-203	CREB5	0	FALSE	TRUE	TRUE	FALSE	FALSE	FALSE	FALSE	FALSE	FALSE	Promoter	6	12	ENSMMMG00000006736	CZRN01000027.1	NA	conserved gene but different region	NTIC01002224.1	26831724	26831957	234	*	234	34
cg07900685	NA	0.345167	NA	Marmoset.Callithrix_jacchus.ASM275486v1.100	cg07900685	IKZF2	IKZF2_Exon	NTIC01035500.1	127800106	127800155	50	+	127800154	127800155	TTTTATGTACCATAAGCACATTGGGCCCAATGCAAACCATGCCACAGACG	Exon (IKZF2-201/IKZF2, exon 4 of 8)	926	127741967	127902916	160950	2	IKZF2-201	102761	IKZF2-201;IKZF2-202;IKZF2-203	IKZF2;IKZF2;IKZF2	0;0;0	TRUE	FALSE	FALSE	FALSE	FALSE	TRUE	TRUE	FALSE	FALSE	Exon	9	17	ENSMMMG00000016182	CZRN01000009.1	107138392	conserved gene but different region	NA	NA	NA	NA	NA	NA	NA
cg07440346	NA	-0.0357699	NA	Marmoset.Callithrix_jacchus.ASM275486v1.100	cg07440346	TBX6	TBX6_Exon	NTIC01004446.1	22466970	22467019	50	-	22466970	22466971	CGTGGGGCCACTGCCCCCGGCCCCCGCCATGGTGCGGATTTCAAAGCCCA	Promoter (3-4kb)	119	22470856	22476718	5863	1	TBX6-201	-3886	GDPD3-201;TBX6-201	GDPD3;TBX6	9488;-3837	TRUE	FALSE	TRUE	FALSE	FALSE	TRUE	FALSE	FALSE	FALSE	Exon	4	4	ENSMMMG00000023727	CZRN01000029.1	107146916	mapped to different genes	NTIC01004446.1	22466954	22467100	147	*	147	12
cg10765212	NA	0.029108	NA	Marmoset.Callithrix_jacchus.ASM275486v1.100	cg10765212	COL5A2	COL5A2_Promoter	NTIC01035500.1	34879322	34879371	50	+	34879322	34879323	CGCGTGTTCTGATTTGGTTGTTTACCATCAATCAGACCGTTGCTTGGCAG	Promoter (<=1kb)	926	34879631	35027067	147437	1	COL5A2-201	-260	COL5A2-201;COL5A2-202	COL5A2;COL5A2	-260;-260	FALSE	TRUE	TRUE	FALSE	FALSE	FALSE	FALSE	FALSE	FALSE	Promoter	4	4	ENSMMMG00000009133	CZRN01000009.1	107138535	conserved gene but different region	NA	NA	NA	NA	NA	NA	NA
cg18307857	NA	-0.0133361	NA	Marmoset.Callithrix_jacchus.ASM275486v1.100	cg18307857	INHBB	INHBB_Intergenic_downstream	NTIC01035500.1	98640491	98640540	50	+	98640539	98640540	TTTTTTGACAATGAGTCCTCCAGCCCGAACAGAAACCCTTTATGGGGCCG	Distal Intergenic	926	98548589	98552276	3688	1	INHBB-201	91902	NA	NA	NA	FALSE	TRUE	FALSE	FALSE	FALSE	FALSE	FALSE	FALSE	TRUE	Intergenic_downstream	7	10	NA	NA	NA	mapped to different genes	NTIC01035500.1	98640442	98640871	430	*	430	38
cg25603803	NA	0.243017	NA	Marmoset.Callithrix_jacchus.ASM275486v1.100	cg25603803	VGLL3	VGLL3_fiveUTR	NTIC01012224.1	38973580	38973629	50	+	38973580	38973581	CGCTCCATAAGGCTGGGGGTGATACATCACCTCCGCACAACTCATGGCAG	Promoter (<=1kb)	310	38931117	38974253	43137	2	VGLL3-201	624	VGLL3-201	VGLL3	0	TRUE	FALSE	TRUE	TRUE	FALSE	TRUE	FALSE	FALSE	FALSE	fiveUTR	1	2	ENSMMMG00000016444	CZRN01000005.1	NA	conserved gene but different region	NTIC01012224.1	38973248	38974369	1122	*	1122	125
cg05390212	NA	0.176946	NA	Marmoset.Callithrix_jacchus.ASM275486v1.100	cg05390212	LNPK	LNPK_Intergenic_downstream	NTIC01035500.1	48221409	48221458	50	+	48221409	48221410	CGGAAACTATCATGAGGTCTGTGAAGCATCAACATACTGCTATCATTTTC	Distal Intergenic	926	47935809	47997779	61971	1	LNPK-201	285600	NA	NA	NA	FALSE	TRUE	FALSE	FALSE	FALSE	FALSE	FALSE	FALSE	TRUE	Intergenic_downstream	20	21	ENSMMMG00000023755	CZRN01000006.1	107136941	conserved gene and region	NA	NA	NA	NA	NA	NA	NA
cg07099833	NA	0.143078	NA	Marmoset.Callithrix_jacchus.ASM275486v1.100	cg07099833	TBCA	TBCA_Intergenic_upstream	NTIC01011112.1	71655600	71655649	50	-	71655600	71655601	CGCCAGTTCTGCGCCAGATTAGCCCCATCCATCCAGTGTCAATGGTTGTC	Distal Intergenic	286	71509873	71592111	82239	2	TBCA-201	-63538	NA	NA	NA	FALSE	TRUE	FALSE	FALSE	FALSE	FALSE	FALSE	FALSE	TRUE	Intergenic_upstream	47	56	NA	NA	NA	mapped to different genes	NTIC01011112.1	71655506	71655612	107	*	107	9
cg18961099	NA	-0.0690487	NA	Marmoset.Callithrix_jacchus.ASM275486v1.100	cg18961099	SF1	SF1_Intron	NTIC01001113.1	116943360	116943409	50	+	116943408	116943409	CTCAAATCTCAACAACAAGCATGAAGAACTCGGAGACTTTGAAAGGGACG	Intron (SF1-201/SF1, intron 2 of 13)	31	116935117	116948150	13034	2	SF1-201	4741	SF1-201;SF1-202;SF1-203;SF1-204	SF1;SF1;SF1;SF1	0;0;0;0	TRUE	FALSE	FALSE	FALSE	FALSE	FALSE	TRUE	FALSE	FALSE	Intron	6	27	ENSMMMG00000008482	CZRN01000004.1	107135984	conserved gene and region	NA	NA	NA	NA	NA	NA	NA
cg20802456	NA	NA	-0.000266822	Marmoset.Callithrix_jacchus.ASM275486v1.100	cg20802456	WNT1	WNT1_Intergenic_downstream	NTIC01000002.1	63793784	63793833	50	-	63793784	63793785	CGCCCAGGTTGTGCGGCATTTGGGGAGTTTAATGAATTGTCCATCACGCC	Distal Intergenic	2	63785541	63788528	2988	1	WNT1-201	8292	NA	NA	NA	FALSE	TRUE	FALSE	FALSE	FALSE	FALSE	FALSE	FALSE	TRUE	Intergenic_downstream	11	14	NA	NA	NA	mapped to different genes	NA	NA	NA	NA	NA	NA	NA
cg00060304	NA	NA	-0.0473593	Marmoset.Callithrix_jacchus.ASM275486v1.100	cg00060304	PAX6	PAX6_Promoter	NTIC01001113.1	92425203	92425252	50	+	92425251	92425252	CAGTAAGAGTTAATCTGCCTGTTAATCAAGGCACTAAGGGGCTCAATGCG	Promoter (4-5kb)	31	92399260	92420545	21286	2	PAX6-204	-4658	PAX6-201;PAX6-203;PAX6-204	PAX6;PAX6;PAX6	0;0;0	TRUE	FALSE	TRUE	FALSE	FALSE	FALSE	TRUE	FALSE	FALSE	Promoter	16	80	ENSMMMG00000007169	CZRN01000004.1	107134410	mapped to different genes	NA	NA	NA	NA	NA	NA	NA
cg00109797	NA	NA	-0.00187335	Marmoset.Callithrix_jacchus.ASM275486v1.100	cg00109797	SLC25A4	SLC25A4_Intron	NTIC01015557.1	19192660	19192709	50	+	19192708	19192709	GGACATTTTCGTATAGGATAATAGGCTACAAATTGAGCCTCTTCCCCCCG	Intron (SLC25A4-201/SLC25A4, intron 3 of 3)	385	19161889	19324110	162222	2	SLC25A4-201	131401	HELT-201;SLC25A4-201	HELT;SLC25A4	-891;0	TRUE	FALSE	FALSE	FALSE	FALSE	FALSE	TRUE	FALSE	FALSE	Intron	23	23	ENSMMMG00000012249	CZRN01000018.1	107142667	mapped to different genes	NTIC01015557.1	19192669	19192978	310	*	310	26
cg10101368	NA	NA	0.00604192	Marmoset.Callithrix_jacchus.ASM275486v1.100	cg10101368	ZC3H14	ZC3H14_Exon	NTIC01038834.1	15540772	15540821	50	+	15540772	15540773	CGTCACTATAAACTTGGGACTTGCAGGTTTATCTGGTTGTACAAGATCTC	Exon (ZC3H14-202/ZC3H14, exon 11 of 16)	1055	15532085	15581659	49575	2	ZC3H14-202	40838	ZC3H14-202;ZC3H14-201	ZC3H14;ZC3H14	0;0	TRUE	FALSE	FALSE	FALSE	FALSE	TRUE	TRUE	FALSE	FALSE	Exon	4	4	ENSMMMG00000020046	CZRN01000002.1	107149779	conserved gene but different region	NA	NA	NA	NA	NA	NA	NA
cg18321911	NA	NA	0.000132233	Marmoset.Callithrix_jacchus.ASM275486v1.100	cg18321911	ASCL1	ASCL1_Intergenic_downstream	NTIC01000002.1	28899029	28899078	50	-	28899077	28899078	TATTTCCAGATTGAAGTACACTGGTGAATAGCTCTGTGCTCCAATTATCG	Distal Intergenic	2	28961452	28962150	699	2	ASCL1-201	63121	NA	NA	NA	FALSE	TRUE	FALSE	FALSE	FALSE	FALSE	FALSE	FALSE	TRUE	Intergenic_downstream	9	15	ENSMMMG00000017578	CZRN01000012.1	NA	mapped to different genes	NA	NA	NA	NA	NA	NA	NA
cg10172301	NA	NA	0.0709606	Marmoset.Callithrix_jacchus.ASM275486v1.100	cg10172301	FOXD2	FOXD2_Exon	NTIC01036611.1	73972378	73972427	50	-	73972426	73972427	TCTCGGAGGACATGATCTCGCAGCAGCAGCTGCCCAGGGTCATGGTGCCG	Promoter (<=1kb)	967	73970936	73972420	1485	2	FOXD2-201	0	FOXD2-201	FOXD2	0	TRUE	FALSE	TRUE	FALSE	FALSE	TRUE	FALSE	FALSE	FALSE	Exon	1	3	ENSMMMG00000017982	CZRN01000016.1	107141786	conserved gene but different region	NTIC01036611.1	73971211	73973483	2273	*	2273	281
cg18369277	NA	NA	-0.0638547	Marmoset.Callithrix_jacchus.ASM275486v1.100	cg18369277	ZBTB7B	ZBTB7B_Promoter	NTIC01013335.1	37833107	37833156	50	-	37833155	37833156	CCAAACTAGGTCAGCAGCGCTCGTTTCCTGTGGGTCAGCTAGCACCGGCG	Promoter (6-7kb)	326	37820703	37826387	5685	2	ZBTB7B-201	-6769	NA	NA	NA	TRUE	FALSE	TRUE	FALSE	FALSE	FALSE	TRUE	FALSE	FALSE	Promoter	9	13	ENSMMMG00000017026	CZRN01000086.1	107156733	conserved gene but different region	NTIC01013335.1	37833011	37833409	399	*	399	31
cg00551264	NA	NA	-0.127103	Marmoset.Callithrix_jacchus.ASM275486v1.100	cg00551264	TXLNB	TXLNB_Intron	NTIC01022223.1	30792822	30792871	50	+	30792822	30792823	CGCTGAGTTTGTTTACAGAGCAGAGACGCCTCAGCTCGGATGCCAAAGCT	Intron (NA, intron 1 of 0)	540	30849035	30933343	84309	1	TXLNB-201	-56164	NA	NA	NA	TRUE	FALSE	FALSE	FALSE	FALSE	FALSE	TRUE	FALSE	FALSE	Intron	6	11	ENSMMMG00000000619	CZRN01000003.1	107155794	mapped to different genes	NTIC01022223.1	30792815	30793030	216	*	216	23
cg00563016	NA	NA	-0.00597002	Marmoset.Callithrix_jacchus.ASM275486v1.100	cg00563016	NF1	NF1_Promoter	NTIC01034389.1	96597605	96597654	50	+	96597605	96597606	CGCCATGACACCCCACCGGAAGTGGGATCCTTTCCACGGCCCGGGGAGAG	Promoter (<=1kb)	873	96304809	96597294	292486	2	NF1-202	-311	NF1-201;NF1-202	NF1;NF1	0;0	FALSE	TRUE	TRUE	FALSE	FALSE	FALSE	FALSE	FALSE	FALSE	Promoter	1	6	ENSMMMG00000012603	CZRN01000072.1	107155286	conserved gene but different region	NTIC01034389.1	96597530	96598025	496	*	496	41
cg21249517	NA	NA	0.0148258	Marmoset.Callithrix_jacchus.ASM275486v1.100	cg21249517	BEND3	BEND3_Exon	NTIC01022223.1	63249785	63249834	50	+	63249785	63249786	CGAGAACCTGCGCAAGCAGTACAACTGCAGCGGCTCCCTGGGCAAGAAGC	Exon (BEND3-201/BEND3, exon 3 of 3)	540	63227645	63250508	22864	1	BEND3-201	22140	BEND3-201	BEND3	0	TRUE	FALSE	FALSE	FALSE	FALSE	TRUE	FALSE	FALSE	FALSE	Exon	1	4	ENSMMMG00000013770	CZRN01000003.1	107154222	conserved gene and region	NTIC01022223.1	63249653	63250005	353	*	353	32
cg15416233	NA	NA	-0.0178502	Marmoset.Callithrix_jacchus.ASM275486v1.100	cg15416233	PAX2	PAX2_Intron	NTIC01004446.1	82958814	82958863	50	+	82958862	82958863	GAGTGGTGGAATCTATTGCCTTTGTCTGACAAGTCATCCATCTCCCGGCG	Intron (PAX2-203/PAX2, intron 1 of 10)	119	82949178	83042264	93087	1	PAX2-201	9636	PAX2-201;PAX2-202;PAX2-203	PAX2;PAX2;PAX2	0;0;0	TRUE	FALSE	FALSE	FALSE	FALSE	FALSE	TRUE	FALSE	FALSE	Intron	98	166	ENSMMMG00000023055	CZRN01000040.1	107149991	conserved gene and region	NA	NA	NA	NA	NA	NA	NA
cg00738648	NA	NA	-0.000137652	Marmoset.Callithrix_jacchus.ASM275486v1.100	cg00738648	CYP7B1	CYP7B1_Intergenic_upstream	NTIC01007779.1	77294373	77294422	50	-	77294421	77294422	TTCAAATGAATCTGTCAGGGACAAGAGTCTGGTGCTCGAGTTCCTGCTCG	Distal Intergenic	219	77640269	77835617	195349	1	CYP7B1-202	-345896	NA	NA	NA	FALSE	TRUE	FALSE	FALSE	FALSE	FALSE	FALSE	FALSE	TRUE	Intergenic_upstream	19	32	ENSMMMG00000002861	CZRN01000017.1	107142426	mapped to different genes	NA	NA	NA	NA	NA	NA	NA
cg21473984	NA	NA	0.00144996	Marmoset.Callithrix_jacchus.ASM275486v1.100	cg21473984	FOXO6	FOXO6_Exon	NTIC01036611.1	80117214	80117263	50	+	80117262	80117263	GGGCAGCGTCATAAGGCTGATGGGGTGGGCTAAGGCACTGCGCGAGGGCG	Exon (FOXO6-201/FOXO6, exon 2 of 2)	967	80115967	80138760	22794	2	FOXO6-201	21497	FOXO6-201	FOXO6	0	TRUE	FALSE	FALSE	FALSE	FALSE	TRUE	FALSE	FALSE	FALSE	Exon	6	41	NA	NA	NA	mapped to different genes	NTIC01036611.1	80116722	80117430	709	*	709	88
cg12791206	NA	NA	-0.0103663	Marmoset.Callithrix_jacchus.ASM275486v1.100	cg12791206	FOSL2	FOSL2_Exon	NTIC01005557.1	79919020	79919069	50	-	79919020	79919021	CGCTGCTGCCCCGGGACGAGGTGTCAAAGTTCCCGGGATAATCCTGGTAC	Promoter (<=1kb)	158	79900041	79919971	19931	2	FOSL2-201	902	FOSL2-201;FOSL2-202	FOSL2;FOSL2	0;0	TRUE	FALSE	TRUE	FALSE	FALSE	TRUE	TRUE	FALSE	FALSE	Exon	5	8	NA	NA	NA	mapped to different genes	NTIC01005557.1	79918914	79919420	507	*	507	66
cg01019040	NA	NA	-0.00250283	Marmoset.Callithrix_jacchus.ASM275486v1.100	cg01019040	LHFPL3	LHFPL3_Exon	NTIC01002224.1	70974613	70974662	50	+	70974613	70974614	CGGCGTGGACACCCCGCAAGCCGGCTATTTCGGGCTCTTCCACTACTGCA	Promoter (<=1kb)	64	70974428	71389453	415026	1	LHFPL3-201	185	LHFPL3-201;LHFPL3-202;LHFPL3-203	LHFPL3;LHFPL3;LHFPL3	0;0;0	TRUE	FALSE	TRUE	FALSE	FALSE	TRUE	FALSE	FALSE	FALSE	Exon	11	11	ENSMMMG00000016920	CZRN01000023.1	NA	conserved gene and region	NTIC01002224.1	70974515	70974794	280	*	280	23
cg01054501	NA	NA	0.000253304	Marmoset.Callithrix_jacchus.ASM275486v1.100	cg01054501	ZNF423	ZNF423_Intron	NTIC01014446.1	38780658	38780707	50	-	38780706	38780707	AATCCAGCTTCTACTTAAGCTCGGTCCCTGGGCAATCCTTTTTTCTGCCG	Intron (ZNF423-203/ZNF423, intron 3 of 3)	356	38614695	38973535	358841	1	ZNF423-201	165963	ZNF423-201;ZNF423-202;ZNF423-203;ZNF423-204;ZNF423-205;ZNF423-206;ZNF423-207;ZNF423-208	ZNF423;ZNF423;ZNF423;ZNF423;ZNF423;ZNF423;ZNF423;ZNF423	0;0;0;0;0;0;0;0	TRUE	FALSE	FALSE	FALSE	FALSE	FALSE	TRUE	FALSE	FALSE	Intron	47	58	ENSMMMG00000014383	CZRN01000024.1	107144883	conserved gene and region	NA	NA	NA	NA	NA	NA	NA
cg01066008	NA	NA	-0.000646987	Marmoset.Callithrix_jacchus.ASM275486v1.100	cg01066008	ETAA1	ETAA1_Intergenic_downstream	NTIC01005557.1	40250530	40250579	50	-	40250530	40250531	CGTACAGTAAATCAGGGGGACTTCAATGGAAAAACGAAACCTCCCGGAGG	Distal Intergenic	158	40360451	40372939	12489	2	ETAA1-201	122409	NA	NA	NA	FALSE	TRUE	FALSE	FALSE	FALSE	FALSE	FALSE	FALSE	TRUE	Intergenic_downstream	7	12	ENSMMMG00000005704	CZRN01000007.1	107137228	mapped to different genes	NA	NA	NA	NA	NA	NA	NA
cg01137681	NA	NA	0.00116562	Marmoset.Callithrix_jacchus.ASM275486v1.100	cg01137681	TEAD1	TEAD1_Exon	NTIC01001113.1	74253437	74253486	50	-	74253437	74253438	CGGCTTGGAAAATCCCACCGCCAAAATTGAGCCCAGCAGCTGGAGCGGCA	Exon (TEAD1-208/TEAD1, exon 2 of 14)	31	74162214	74425391	263178	1	TEAD1-208	91223	TEAD1-208;TEAD1-203;TEAD1-204;TEAD1-205;TEAD1-206;TEAD1-207;TEAD1-202;TEAD1-201;TEAD1-209	TEAD1;TEAD1;TEAD1;TEAD1;TEAD1;TEAD1;TEAD1;TEAD1;TEAD1	0;0;0;0;0;0;0;0;0	TRUE	FALSE	FALSE	FALSE	FALSE	TRUE	FALSE	FALSE	FALSE	Exon	8	18	ENSMMMG00000001794	CZRN01000004.1	107135659	conserved gene but different region	NA	NA	NA	NA	NA	NA	NA
cg11155697	NA	NA	0.0788674	Marmoset.Callithrix_jacchus.ASM275486v1.100	cg11155697	HOXB5	HOXB5_Promoter	NTIC01034389.1	111157733	111157782	50	-	111157781	111157782	GTAACCATAGAGCATGAATTACCTCTTGAGGTCATCAGCGAGAATTTACG	Promoter (<=1kb)	873	111157971	111159426	1456	1	HOXB5-201	-238	HOXB5-201;HOXB6-201	HOXB5;HOXB6	0;0	FALSE	TRUE	TRUE	FALSE	FALSE	FALSE	FALSE	FALSE	FALSE	Promoter	13	34	ENSMMMG00000001112	CZRN01000043.1	107150483	conserved gene but different region	NA	NA	NA	NA	NA	NA	NA
cg04829863	NA	NA	-0.0540738	Marmoset.Callithrix_jacchus.ASM275486v1.100	cg04829863	TRPS1	TRPS1_Promoter	NTIC01007779.1	17637563	17637612	50	-	17637611	17637612	TTTTTCAAAGAAAGTCACTTTTAATTCCCAGGGCTCCCCGCTCGCGATCG	Promoter (<=1kb)	219	17386564	17637842	251279	2	TRPS1-201	230	TRPS1-201;TRPS1-202	TRPS1;TRPS1	0;0	TRUE	FALSE	TRUE	FALSE	FALSE	FALSE	TRUE	FALSE	FALSE	Promoter	8	34	ENSMMMG00000017500	CZRN01000019.1	107142774	conserved gene and region	NTIC01007779.1	17637601	17637818	218	*	218	31
cg16297767	NA	NA	0.00936914	Marmoset.Callithrix_jacchus.ASM275486v1.100	cg16297767	POU4F2	POU4F2_Promoter	NTIC01033278.1	21542435	21542484	50	+	21542435	21542436	CGCTTCACTGTGTAATCTGCTATGCCTCATCTGATTTGTATGCTTAATTC	Promoter (2-3kb)	821	21537245	21540002	2758	2	POU4F2-201	-2433	POU4F2-201	POU4F2	0	FALSE	TRUE	TRUE	FALSE	FALSE	FALSE	FALSE	FALSE	FALSE	Promoter	7	25	NA	NA	NA	mapped to different genes	NA	NA	NA	NA	NA	NA	NA
cg27544190	NA	NA	-0.0120567	Marmoset.Callithrix_jacchus.ASM275486v1.100	cg27544190	EVA1C	EVA1C_Promoter	NTIC01012224.1	11194144	11194193	50	+	11194192	11194193	CAGCCATCTATATGCCAAGGGCTCACACCAGACAAGTGTCTGTGAGCACG	Promoter (<=1kb)	310	11088995	11194465	105471	2	EVA1C-201	272	EVA1C-201;EVA1C-202	EVA1C;EVA1C	0;0	TRUE	FALSE	TRUE	FALSE	FALSE	FALSE	TRUE	FALSE	FALSE	Promoter	1	3	ENSMMMG00000000337	CZRN01000005.1	107136435	conserved gene but different region	NTIC01012224.1	11194192	11194323	132	*	132	13
cg01267365	NA	NA	0.102564	Marmoset.Callithrix_jacchus.ASM275486v1.100	cg01267365	EBF1	EBF1_Exon	NTIC01011112.1	179660773	179660822	50	+	179660821	179660822	CGGCATGAACGCGGTGCGGACGTGGATGCAGGGCGCCGGGGTGCTGGACG	Promoter (<=1kb)	286	179660708	180069748	409041	1	EBF1-201	65	EBF1-201;EBF1-202;EBF1-203	EBF1;EBF1;EBF1	0;0;0	TRUE	FALSE	TRUE	FALSE	FALSE	TRUE	FALSE	FALSE	FALSE	Exon	15	86	ENSMMMG00000013034	CZRN01000032.1	NA	conserved gene and region	NA	NA	NA	NA	NA	NA	NA
cg05006042	NA	NA	-0.00679919	Marmoset.Callithrix_jacchus.ASM275486v1.100	cg05006042	SSTR2	SSTR2_Exon	NTIC01034389.1	122453634	122453683	50	+	122453634	122453635	CGGCTGAATGAGACCACGGAGACCCAGAGGACCCTCCTCAATGGAGACCT	Exon (SSTR2-201/SSTR2, exon 1 of 1)	873	122452590	122453699	1110	1	SSTR2-201	1044	SSTR2-201	SSTR2	0	TRUE	FALSE	FALSE	FALSE	FALSE	TRUE	FALSE	FALSE	FALSE	Exon	2	2	ENSMMMG00000010148	CZRN01000088.1	NA	conserved gene and region	NA	NA	NA	NA	NA	NA	NA
cg13656360	NA	NA	0.00488763	Marmoset.Callithrix_jacchus.ASM275486v1.100	cg13656360	UBE4A	UBE4A_Intron	NTIC01001113.1	15972142	15972191	50	+	15972142	15972143	CGAATGGCTCTCCCATCTTGGGACCCCCATGCAGGGCTGCAGACCCCCAG	Intron (NA, intron 1 of 0)	31	15891522	15927103	35582	1	UBE4A-201	80620	NA	NA	NA	TRUE	FALSE	FALSE	FALSE	FALSE	FALSE	TRUE	FALSE	FALSE	Intron	1	5	ENSMMMG00000022744	CZRN01000026.1	107145808	mapped to different genes	NTIC01001113.1	15971286	15972143	858	*	858	104
cg05147550	NA	NA	0.0103024	Marmoset.Callithrix_jacchus.ASM275486v1.100	cg05147550	MEF2C	MEF2C_Intergenic_upstream	NTIC01011112.1	82800179	82800228	50	+	82800227	82800228	AATTACCCATCAAGCCATATCTTTTCAGCCCAGAAATGCGCAATAACACG	Distal Intergenic	286	82604578	82703602	99025	2	MEF2C-204	-96577	NA	NA	NA	FALSE	TRUE	FALSE	FALSE	FALSE	FALSE	FALSE	FALSE	TRUE	Intergenic_upstream	43	117	ENSMMMG00000008360	CZRN01000049.1	107152340	mapped to different genes	NA	NA	NA	NA	NA	NA	NA
cg01710150	NA	NA	-3.58039e-05	Marmoset.Callithrix_jacchus.ASM275486v1.100	cg01710150	NRP2	NRP2_Promoter	NTIC01035500.1	120224993	120225042	50	-	120224993	120224994	CGGTGTTCATATGTCACATATGGACTGAATCAAAGGTTTAAAAATACTAC	Promoter (<=1kb)	926	120224449	120337776	113328	1	NRP2-201	544	NRP2-201;NRP2-202;NRP2-203;NRP2-204;NRP2-205;NRP2-206;NRP2-207	NRP2;NRP2;NRP2;NRP2;NRP2;NRP2;NRP2	0;0;0;0;0;0;0	TRUE	FALSE	TRUE	FALSE	FALSE	FALSE	TRUE	FALSE	FALSE	Promoter	2	6	ENSMMMG00000013924	CZRN01000009.1	107138632	conserved gene but different region	NA	NA	NA	NA	NA	NA	NA
cg01770127	NA	NA	-0.00200879	Marmoset.Callithrix_jacchus.ASM275486v1.100	cg01770127	KIF21A	KIF21A_Exon	NTIC01000002.1	97289314	97289363	50	-	97289362	97289363	TCACTGCTATCTGCATACAGCAATTCCATCTGAGTGGTGGTTCTCCTTCG	Exon (KIF21A-201/KIF21A, exon 27 of 37)	2	97259698	97411433	151736	2	KIF21A-203	122070	KIF21A-203;KIF21A-204;KIF21A-205;KIF21A-206;KIF21A-201;KIF21A-202	KIF21A;KIF21A;KIF21A;KIF21A;KIF21A;KIF21A	0;0;0;0;0;0	TRUE	FALSE	FALSE	FALSE	FALSE	TRUE	FALSE	FALSE	FALSE	Exon	3	4	ENSMMMG00000022225	CZRN01000035.1	107148692	conserved gene and region	NA	NA	NA	NA	NA	NA	NA
cg01839446	NA	NA	-0.00519654	Marmoset.Callithrix_jacchus.ASM275486v1.100	cg01839446	EYA1	EYA1_fiveUTR	NTIC01007779.1	71357138	71357187	50	-	71357186	71357187	CTTGTCTTTAGGTCTATGGAAATGCAGGATCTAACCAGCCCGCATAGCCG	5' UTR	219	71181500	71507293	325794	1	EYA1-201	175638	EYA1-201;EYA1-202;EYA1-203;EYA1-204	EYA1;EYA1;EYA1;EYA1	0;0;0;0	TRUE	FALSE	FALSE	TRUE	FALSE	TRUE	TRUE	FALSE	FALSE	fiveUTR	1	6	ENSMMMG00000004783	CZRN01000017.1	107142443	conserved gene but different region	NA	NA	NA	NA	NA	NA	NA
cg14104528	NA	NA	-0.00840878	Marmoset.Callithrix_jacchus.ASM275486v1.100	cg14104528	ZNF451	ZNF451_Exon	NTIC01022223.1	109824847	109824896	50	-	109824847	109824848	CGCTGATATTGAGTCATATAGGCCATGTAGCTAGCAGCTCGGGCTGCAAT	Exon (ZNF451-204/ZNF451, exon 4 of 4)	540	109758758	109836464	77707	2	ZNF451-201	11568	ZNF451-201;ZNF451-202;ZNF451-203;ZNF451-204;ZNF451-205	ZNF451;ZNF451;ZNF451;ZNF451;ZNF451	0;0;0;0;11568	TRUE	FALSE	FALSE	FALSE	FALSE	TRUE	TRUE	FALSE	FALSE	Exon	2	2	ENSMMMG00000001407	CZRN01000021.1	107144018	conserved gene and region	NA	NA	NA	NA	NA	NA	NA
cg19957773	NA	NA	-0.000233407	Marmoset.Callithrix_jacchus.ASM275486v1.100	cg19957773	PAK3	PAK3_Intron	NTIC01038833.1	19194693	19194742	50	-	19194693	19194694	CGGCAAAACAATGTGTGACGTGGGCCTCCAGAGTTTGGGAATGACAACAA	Intron (PAK3-201/PAK3, intron 6 of 17)	1054	19122705	19403341	280637	2	PAK3-201	208599	PAK3-201;PAK3-202;PAK3-203;PAK3-204;PAK3-205;PAK3-206	PAK3;PAK3;PAK3;PAK3;PAK3;PAK3	0;0;0;0;0;0	TRUE	FALSE	FALSE	FALSE	FALSE	FALSE	TRUE	FALSE	FALSE	Intron	4	9	ENSMMMG00000010353	CZRN01000050.1	107152400	conserved gene and region	NA	NA	NA	NA	NA	NA	NA
cg05413840	NA	NA	0.0141386	Marmoset.Callithrix_jacchus.ASM275486v1.100	cg05413840	VTI1A	VTI1A_Intron	NTIC01004446.1	94711630	94711679	50	-	94711630	94711631	CGTCTGGCCGCATCTCAGATGTGTCACCTATGCCGGGAGGGAATAAGGAA	Intron (VTI1A-202/VTI1A, intron 5 of 8)	119	94624979	95043862	418884	1	VTI1A-201	86651	VTI1A-201;VTI1A-202;VTI1A-203	VTI1A;VTI1A;VTI1A	0;0;0	TRUE	FALSE	FALSE	FALSE	FALSE	FALSE	TRUE	FALSE	FALSE	Intron	38	42	ENSMMMG00000002342	CZRN01000040.1	NA	conserved gene and region	NA	NA	NA	NA	NA	NA	NA
cg02187860	NA	NA	-0.00238562	Marmoset.Callithrix_jacchus.ASM275486v1.100	cg02187860	MVB12B	MVB12B_Intergenic_upstream	NTIC01000001.1	42224914	42224963	50	-	42224914	42224915	CGCAATCAGTTACTGCATTACAAGGCCGGCGATGAGCTTTTAAATCTTGG	Distal Intergenic	1	41939537	42173684	234148	2	MVB12B-201	-51279	NA	NA	NA	FALSE	TRUE	FALSE	FALSE	FALSE	FALSE	FALSE	FALSE	TRUE	Intergenic_upstream	44	65	ENSMMMG00000017733	CZRN01000048.1	107152184	mapped to different genes	NA	NA	NA	NA	NA	NA	NA
cg12001730	NA	NA	0.0101366	Marmoset.Callithrix_jacchus.ASM275486v1.100	cg12001730	BARHL2	BARHL2_Intergenic_upstream	NTIC01036611.1	30390262	30390311	50	-	30390310	30390311	CCTTCTTGTTTGCATCACCTCCAAGGAATTCATAATATCAAAGCTTAACG	Distal Intergenic	967	30403643	30410499	6857	1	BARHL2-201	-13381	NA	NA	NA	FALSE	TRUE	FALSE	FALSE	FALSE	FALSE	FALSE	FALSE	TRUE	Intergenic_upstream	11	39	ENSMMMG00000024045	CZRN01000071.1	NA	conserved gene and region	NA	NA	NA	NA	NA	NA	NA
cg02909927	NA	NA	-0.0117963	Marmoset.Callithrix_jacchus.ASM275486v1.100	cg02909927	RAI1	RAI1_Promoter	NTIC01034389.1	64291256	64291305	50	+	64291256	64291257	CGCCTGCCACACCGCAAACTGCTTGGTATAATTTTATTATTAAGGAGAGA	Promoter (8-9kb)	873	64266861	64282865	16005	2	RAI1-201	-8391	NA	NA	NA	FALSE	TRUE	TRUE	FALSE	FALSE	FALSE	FALSE	FALSE	FALSE	Promoter	3	6	NA	NA	NA	mapped to different genes	NTIC01034389.1	64290965	64291269	305	*	305	21
cg20308712	NA	NA	0.00126878	Marmoset.Callithrix_jacchus.ASM275486v1.100	cg20308712	CASZ1	CASZ1_Promoter	NTIC01036611.1	109350103	109350152	50	-	109350151	109350152	CTTTACTTTACTTCCTTGTCACCCTAATTGATTGCATTAACCTTTCAGCG	Promoter (9-10kb)	967	109359132	109412614	53483	1	CASZ1-201	-9029	NA	NA	NA	FALSE	TRUE	TRUE	FALSE	FALSE	FALSE	FALSE	FALSE	FALSE	Promoter	10	117	ENSMMMG00000016947	CZRN01000074.1	NA	conserved gene but different region	NA	NA	NA	NA	NA	NA	NA
cg12163477	NA	NA	-0.0115912	Marmoset.Callithrix_jacchus.ASM275486v1.100	cg12163477	GRIN1	GRIN1_threeUTR	NTIC01000001.1	31693986	31694035	50	-	31694034	31694035	CCCAGGGTGGGCAGTCTCTGGGGCGGGTGGGCTTCCCTCAGGCCTTCCCG	3' UTR	1	31693927	31722310	28384	2	GRIN1-201	28275	TMEM210-201;LRRC26-201;GRIN1-201;GRIN1-202;GRIN1-203;GRIN1-204;GRIN1-205	TMEM210;LRRC26;GRIN1;GRIN1;GRIN1;GRIN1;GRIN1	4165;2008;0;0;0;0;0	TRUE	FALSE	FALSE	FALSE	TRUE	TRUE	FALSE	FALSE	FALSE	threeUTR	2	7	NA	NA	NA	mapped to different genes	NTIC01000001.1	31693860	31694145	286	*	286	21
cg03327468	NA	NA	-0.000730029	Marmoset.Callithrix_jacchus.ASM275486v1.100	cg03327468	FOSL2	FOSL2_Promoter	NTIC01005557.1	79920248	79920297	50	+	79920248	79920249	CGCCCTTGGTCTGTTCCATTGGCGCACGTTGCCAAAGATGGTCATTTGCG	Promoter (<=1kb)	158	79900041	79919971	19931	2	FOSL2-201	-277	FOSL2-201;FOSL2-202	FOSL2;FOSL2	0;0	FALSE	TRUE	TRUE	FALSE	FALSE	FALSE	FALSE	FALSE	FALSE	Promoter	3	8	NA	NA	NA	mapped to different genes	NA	NA	NA	NA	NA	NA	NA
cg09564832	NA	NA	0.0427475	Marmoset.Callithrix_jacchus.ASM275486v1.100	cg09564832	TENT5A	TENT5A_Exon	NTIC01022223.1	88649793	88649842	50	-	88649841	88649842	TCAGACTGTGAAGGACGTCGTGCTGGACTGCCTGTTGGACTTCTTACCCG	Promoter (<=1kb)	540	88649099	88651774	2676	1	TENT5A-201	694	TENT5A-201	TENT5A	0	TRUE	FALSE	TRUE	FALSE	FALSE	TRUE	FALSE	FALSE	FALSE	Exon	6	6	ENSMMMG00000008000	CZRN01000003.1	107153422	conserved gene and region	NTIC01022223.1	88649315	88650104	790	*	790	74
cg24624575	NA	NA	7.30873e-05	Marmoset.Callithrix_jacchus.ASM275486v1.100	cg24624575	VLDLR	VLDLR_Exon	NTIC01000001.1	106840176	106840225	50	-	106840224	106840225	CAGTAGCAAGATCCATTTGATAGCCACGACTACATTCACACTTGTAACCG	Exon (VLDLR-204/VLDLR, exon 7 of 17)	1	106824835	106862936	38102	2	VLDLR-201	22711	VLDLR-201;VLDLR-202;VLDLR-203;VLDLR-204	VLDLR;VLDLR;VLDLR;VLDLR	0;0;0;0	TRUE	FALSE	FALSE	FALSE	FALSE	TRUE	FALSE	FALSE	FALSE	Exon	3	3	ENSMMMG00000002594	CZRN01000033.1	107148249	conserved gene and region	NA	NA	NA	NA	NA	NA	NA
cg06673387	NA	NA	-0.000246841	Marmoset.Callithrix_jacchus.ASM275486v1.100	cg06673387	CBX6	CBX6_fiveUTR	NTIC01000001.1	3190428	3190477	50	-	3190476	3190477	TTATGGGCTGTGGGTGCCGCTGAGCAAGATGGAGCTGTCTGCAGTGGGCG	Promoter (<=1kb)	1	3189986	3196339	6354	1	CBX6-201	442	CBX6-201	CBX6	0	TRUE	FALSE	TRUE	TRUE	FALSE	TRUE	FALSE	FALSE	FALSE	fiveUTR	3	4	NA	NA	NA	mapped to different genes	NTIC01000001.1	3189502	3190654	1153	*	1153	155
cg14687245	NA	NA	0.00624388	Marmoset.Callithrix_jacchus.ASM275486v1.100	cg14687245	AGBL4	AGBL4_Exon	NTIC01036611.1	72671890	72671939	50	-	72671890	72671891	CGCTCCTGCGCCTGTCATGGACAAGTATATCCTAGACAATGGCAAGGTAG	Exon (BEND5-201/BEND5, exon 4 of 6)	967	71386762	72921286	1534525	1	AGBL4-201	1285128	AGBL4-201;BEND5-201	AGBL4;BEND5	0;0	TRUE	FALSE	FALSE	FALSE	FALSE	TRUE	TRUE	FALSE	FALSE	Exon	10	16	ENSMMMG00000017802	CZRN01000016.1	107141783	mapped to different genes	NTIC01036611.1	72671827	72671899	73	*	73	8
cg03770593	NA	NA	-0.00878055	Marmoset.Callithrix_jacchus.ASM275486v1.100	cg03770593	SLC25A12	SLC25A12_Exon	NTIC01035500.1	52105493	52105542	50	-	52105493	52105494	CGGTCAAGGTGACTCCAACTCTCTGCTGCTGCTTTTATTGCATAAGAGAC	Promoter (<=1kb)	926	52105489	52211559	106071	1	SLC25A12-201	4	SLC25A12-201	SLC25A12	0	TRUE	FALSE	TRUE	FALSE	FALSE	TRUE	TRUE	FALSE	FALSE	Exon	3	3	NA	NA	NA	mapped to different genes	NTIC01035500.1	52105204	52105494	291	*	291	40
cg03774447	NA	NA	-0.00150213	Marmoset.Callithrix_jacchus.ASM275486v1.100	cg03774447	BCKDK	BCKDK_Exon	NTIC01004446.1	23657208	23657257	50	+	23657256	23657257	GAGTCACCTAGACACTCCCTACAATGTCCCAGATGTGGTCATCACCATCG	Exon (BCKDK-201/BCKDK, exon 9 of 11)	119	23655160	23658160	3001	1	BCKDK-201	2048	BCKDK-201;BCKDK-202;KAT8-201;KAT8-202	BCKDK;BCKDK;KAT8;KAT8	0;0;-4333;-4333	TRUE	FALSE	FALSE	FALSE	FALSE	TRUE	TRUE	FALSE	FALSE	Exon	2	2	ENSMMMG00000000584	CZRN01000029.1	107146975	conserved gene but different region	NA	NA	NA	NA	NA	NA	NA
cg03892212	NA	NA	0.00167871	Marmoset.Callithrix_jacchus.ASM275486v1.100	cg03892212	HIF1AN	HIF1AN_Intergenic_downstream	NTIC01004446.1	82839103	82839152	50	-	82839103	82839104	CGGCCGCCGGTGAGATATCTCCAAACAGCGCACTAACCACTTTCCATTTT	Distal Intergenic	119	82753016	82766353	13338	1	HIF1AN-201	86136	NA	NA	NA	FALSE	TRUE	FALSE	FALSE	FALSE	FALSE	FALSE	FALSE	TRUE	Intergenic_downstream	32	32	ENSMMMG00000023051	CZRN01000040.1	107149805	conserved gene and region	NTIC01004446.1	82838973	82839132	160	*	160	18
cg15060270	NA	NA	-0.014832	Marmoset.Callithrix_jacchus.ASM275486v1.100	cg15060270	SPRED2	SPRED2_Promoter	NTIC01005557.1	42369716	42369765	50	-	42369764	42369765	GCAAGTAGGAAGCTTTTTGCACTCCACCACCTCTGGCCGCTGGGAAGACG	Promoter (<=1kb)	158	42370346	42490191	119846	1	SPRED2-201	-630	SPRED2-201	SPRED2	0	FALSE	TRUE	TRUE	FALSE	FALSE	FALSE	FALSE	FALSE	FALSE	Promoter	5	25	ENSMMMG00000005882	CZRN01000007.1	107136982	conserved gene but different region	NTIC01005557.1	42369482	42370140	659	*	659	60
cg18897345	NA	NA	-0.00236007	Marmoset.Callithrix_jacchus.ASM275486v1.100	cg18897345	DDX17	DDX17_threeUTR	NTIC01000001.1	3538680	3538729	50	-	3538728	3538729	GTGTGTGGGGACTTCTCACTGCCACGGACCCTTGATGCATGCTCCCCGCG	3' UTR	1	3520782	3542535	21754	1	DDX17-201	17898	DDX17-201;DDX17-202	DDX17;DDX17	0;0	TRUE	FALSE	FALSE	FALSE	TRUE	TRUE	TRUE	FALSE	FALSE	threeUTR	8	16	ENSMMMG00000014113	CZRN01000012.1	107139651	conserved gene and region	NTIC01000001.1	3538675	3538844	170	*	170	13
cg07414895	NA	NA	-0.0789018	Marmoset.Callithrix_jacchus.ASM275486v1.100	cg07414895	SAP30L	SAP30L_Exon	NTIC01011112.1	148180800	148180849	50	+	148180800	148180801	CGCTCTTGTCGATGTCCAGCTTGAGTTTCTTCTGCGAGATGCTCTTCTGG	Promoter (<=1kb)	286	148171353	148180998	9646	2	SAP30L-201	149	SAP30L-201;SAP30L-202	SAP30L;SAP30L	0;0	TRUE	FALSE	TRUE	FALSE	FALSE	TRUE	TRUE	FALSE	FALSE	Exon	1	1	ENSMMMG00000013804	CZRN01000032.1	107147986	conserved gene and region	NTIC01011112.1	148180577	148181745	1169	*	1169	134
cg07480114	NA	NA	-0.00914158	Marmoset.Callithrix_jacchus.ASM275486v1.100	cg07480114	KALRN	KALRN_Exon	NTIC01006668.1	70610867	70610916	50	+	70610915	70610916	CTACCTCCATGCTAGTATTAGGGTCAAGATCATCACACTCTGATTCCTCG	Exon (KALRN-203/KALRN, exon 18 of 27)	183	70570610	70705838	135229	2	KALRN-203	94922	KALRN-203;KALRN-202;KALRN-201	KALRN;KALRN;KALRN	0;0;0	TRUE	FALSE	FALSE	FALSE	FALSE	TRUE	TRUE	FALSE	FALSE	Exon	21	22	NA	NA	NA	mapped to different genes	NA	NA	NA	NA	NA	NA	NA
cg18502834	NA	NA	-0.0795393	Marmoset.Callithrix_jacchus.ASM275486v1.100	cg18502834	EGR3	EGR3_Exon	NTIC01003335.1	15532965	15533014	50	+	15532965	15532966	CGCCGAGAAGCTGCCGGTGACCATGAGCAGTTTGCTAAACCAACTGCCTG	Promoter (<=1kb)	96	15532951	15535378	2428	1	EGR3-202	14	EGR3-202;EGR3-201	EGR3;EGR3	0;0	TRUE	FALSE	TRUE	FALSE	FALSE	TRUE	FALSE	FALSE	FALSE	Exon	3	22	ENSMMMG00000014096	CZRN01000062.1	107153923	conserved gene and region	NTIC01003335.1	15532818	15532980	163	*	163	22
cg27035369	NA	NA	-0.00305941	Marmoset.Callithrix_jacchus.ASM275486v1.100	cg27035369	BCOR	BCOR_Intron	NTIC01038833.1	80481480	80481529	50	-	80481480	80481481	CGTCTGCGAGAGCCGGAGGACCTTGGCTGACCTTTCGGAAACTGATTGCA	Intron (BCOR-201/BCOR, intron 1 of 18)	1054	80458617	80593903	135287	1	BCOR-201	22863	BCOR-201	BCOR	0	TRUE	FALSE	FALSE	FALSE	FALSE	FALSE	TRUE	FALSE	FALSE	Intron	80	160	ENSMMMG00000010519	CZRN01000022.1	107144196	conserved gene and region	NTIC01038833.1	80481154	80481840	687	*	687	71
cg04276865	NA	NA	0.0177204	Marmoset.Callithrix_jacchus.ASM275486v1.100	cg04276865	HIF1AN	HIF1AN_Intergenic_downstream	NTIC01004446.1	82839220	82839269	50	+	82839268	82839269	ACCCAGCCTTGTAAATAAATACTAAATATATATGAACAGAGACGACAGCG	Distal Intergenic	119	82753016	82766353	13338	1	HIF1AN-201	86204	NA	NA	NA	FALSE	TRUE	FALSE	FALSE	FALSE	FALSE	FALSE	FALSE	TRUE	Intergenic_downstream	32	32	ENSMMMG00000023051	CZRN01000040.1	107149805	conserved gene and region	NTIC01004446.1	82839262	82839278	17	*	17	5
cg08279414	NA	NA	0.00490289	Marmoset.Callithrix_jacchus.ASM275486v1.100	cg08279414	POU4F2	POU4F2_Intron	NTIC01033278.1	21525786	21525835	50	-	21525786	21525787	CGGCTAATTTTCGATCAGATATAAATTAGAGCCCCAACAGTTATTTGCCT	Intron (NA, intron 2 of 0)	821	21537245	21540002	2758	2	POU4F2-201	14216	NA	NA	NA	TRUE	FALSE	FALSE	FALSE	FALSE	FALSE	TRUE	FALSE	FALSE	Intron	8	25	NA	NA	NA	mapped to different genes	NA	NA	NA	NA	NA	NA	NA
cg15632198	NA	NA	-0.00147348	Marmoset.Callithrix_jacchus.ASM275486v1.100	cg15632198	gene:ENSCJAG00000059348	gene:ENSCJAG00000059348_Intron	NTIC01001113.1	81464349	81464398	50	-	81464349	81464350	CGCATTACACTCTCCAAATGGTGCGGTTTTGCATTTGAATGTCTGAATTA	Intron (NA, intron 1 of 0)	31	81400021	81400502	482	2	transcript:ENSCJAT00000092661	-63896	NA	NA	NA	TRUE	FALSE	FALSE	FALSE	FALSE	FALSE	TRUE	FALSE	FALSE	Intron	4	7	NA	NA	NA	mapped to different genes	NA	NA	NA	NA	NA	NA	NA
cg07769222	NA	NA	-0.0265858	Marmoset.Callithrix_jacchus.ASM275486v1.100	cg07769222	SLC25A4	SLC25A4_Intron	NTIC01015557.1	19192942	19192991	50	+	19192942	19192943	CGCCTCCGTCTCCAAGAGCTCTCCCTTGAACCCGGCGGAACAGCCTATTA	Intron (SLC25A4-201/SLC25A4, intron 3 of 3)	385	19161889	19324110	162222	2	SLC25A4-201	131119	HELT-201;SLC25A4-201	HELT;SLC25A4	-609;0	TRUE	FALSE	FALSE	FALSE	FALSE	FALSE	TRUE	FALSE	FALSE	Intron	23	23	ENSMMMG00000012249	CZRN01000018.1	107142667	mapped to different genes	NTIC01015557.1	19192669	19192978	310	*	310	26
cg21608404	NA	NA	-0.0118813	Marmoset.Callithrix_jacchus.ASM275486v1.100	cg21608404	KLRF2	KLRF2_Intron	NTIC01000002.1	112938516	112938565	50	+	112938516	112938517	CGCTCGGTCCATTTCTGGGCGCTGCAAGATCAGCAGAAACCTGAGAAAGC	Intron (KLRF2-201/KLRF2, intron 1 of 5)	2	107574789	118106261	10531473	1	KLRF2-201	5363727	KLRF2-201;KCNA1-201	KLRF2;KCNA1	0;0	TRUE	FALSE	FALSE	FALSE	FALSE	FALSE	TRUE	FALSE	FALSE	Intron	66	157	NA	NA	NA	mapped to different genes	NTIC01000002.1	112938221	112938634	414	*	414	35
cg18814137	NA	NA	0.0196794	Marmoset.Callithrix_jacchus.ASM275486v1.100	cg18814137	MPPED2	MPPED2_Intergenic_upstream	NTIC01001113.1	91236478	91236527	50	-	91236478	91236479	CGTTGACAAGGCTGACACCACCAATCAGCTTCGACTCAGCAAGGTCACTG	Distal Intergenic	31	91012499	91187198	174700	2	MPPED2-201	-49329	NA	NA	NA	FALSE	TRUE	FALSE	FALSE	FALSE	FALSE	FALSE	FALSE	TRUE	Intergenic_upstream	12	33	ENSMMMG00000007054	CZRN01000004.1	NA	conserved gene and region	NA	NA	NA	NA	NA	NA	NA
cg25126456	NA	NA	-0.00662471	Marmoset.Callithrix_jacchus.ASM275486v1.100	cg25126456	KLRF2	KLRF2_Intron	NTIC01000002.1	113581717	113581766	50	-	113581717	113581718	CGGCCACGCAGGAAAAACCCGCTTCCTCGCCCCTGCATCTGCTGACAAGC	Intron (KLRF2-201/KLRF2, intron 1 of 5)	2	107574789	118106261	10531473	1	KLRF2-201	6006928	KLRF2-201	KLRF2	0	TRUE	FALSE	FALSE	FALSE	FALSE	FALSE	TRUE	FALSE	FALSE	Intron	66	157	NA	NA	NA	mapped to different genes	NTIC01000002.1	113581601	113581883	283	*	283	27
cg13241538	NA	NA	-0.00546217	Marmoset.Callithrix_jacchus.ASM275486v1.100	cg13241538	ARF6	ARF6_Exon	NTIC01038834.1	54165207	54165256	50	+	54165255	54165256	ATGGCGTCCCTCATCTCCCGGTCATTGATAATGCGGTGCAGCTCCTGGCG	Promoter (<=1kb)	1055	54165026	54165553	528	2	ARF6-201	297	ARF6-201	ARF6	0	TRUE	FALSE	TRUE	FALSE	FALSE	TRUE	FALSE	FALSE	FALSE	Exon	8	8	ENSMMMG00000002177	CZRN01000002.1	107146763	conserved gene and region	NTIC01038834.1	54165120	54166481	1362	*	1362	129
cg05438072	NA	NA	-0.00143275	Marmoset.Callithrix_jacchus.ASM275486v1.100	cg05438072	PPP2R1B	PPP2R1B_Intron	NTIC01001113.1	9265588	9265637	50	+	9265588	9265589	CGGTGAGAGAAAATGAACAGTGCTGTCCAAACTCCCCAGTCAATATTTTT	Intron (PPP2R1B-202/PPP2R1B, intron 2 of 16)	31	9218172	9278982	60811	2	PPP2R1B-202	13345	PPP2R1B-201;PPP2R1B-204;PPP2R1B-203;PPP2R1B-202;PPP2R1B-205;PPP2R1B-206;PPP2R1B-207;PPP2R1B-208	PPP2R1B;PPP2R1B;PPP2R1B;PPP2R1B;PPP2R1B;PPP2R1B;PPP2R1B;PPP2R1B	0;-564;-27;0;-267;-267;-267;-267	TRUE	FALSE	FALSE	FALSE	FALSE	FALSE	TRUE	FALSE	FALSE	Intron	2	3	ENSMMMG00000023509	CZRN01000026.1	107145870	conserved gene but different region	NA	NA	NA	NA	NA	NA	NA
cg27393099	NA	NA	-0.00473548	Marmoset.Callithrix_jacchus.ASM275486v1.100	cg27393099	DMRTA2	DMRTA2_Intergenic_downstream	NTIC01036611.1	70983550	70983599	50	+	70983550	70983551	CGCCAGGCAGTGAAACTTAATAGCAGGACAAGAAAACGGTTTAATAAAGA	Distal Intergenic	967	70978815	70982748	3934	1	DMRTA2-201	4735	DMRTA2-201	DMRTA2	0	FALSE	TRUE	FALSE	FALSE	FALSE	FALSE	FALSE	FALSE	TRUE	Intergenic_downstream	4	15	NA	NA	NA	mapped to different genes	NA	NA	NA	NA	NA	NA	NA
cg21821439	NA	NA	0.029727	Marmoset.Callithrix_jacchus.ASM275486v1.100	cg21821439	IL20RB	IL20RB_Intergenic_downstream	NTIC01008890.1	38395093	38395142	50	+	38395141	38395142	CTCAACCTGATAAACATGGAGGGCTCGTGTATCTCCCAGAATAGTTGGCG	Distal Intergenic	242	38690955	38731359	40405	2	IL20RB-201	336217	NA	NA	NA	FALSE	TRUE	FALSE	FALSE	FALSE	FALSE	FALSE	FALSE	TRUE	Intergenic_downstream	29	30	ENSMMMG00000018183	CZRN01000020.1	107143369	conserved gene and region	NA	NA	NA	NA	NA	NA	NA
cg16748567	NA	NA	-0.0921261	Marmoset.Callithrix_jacchus.ASM275486v1.100	cg16748567	EGR3	EGR3_Promoter	NTIC01003335.1	15532345	15532394	50	+	15532393	15532394	CTGGGCTTTGTCTGTCCATATATGGGCAGCTACGTCACGGAGCTTTCCCG	Promoter (<=1kb)	96	15532951	15535377	2427	1	EGR3-201	-557	EGR3-202;EGR3-201	EGR3;EGR3	0;0	FALSE	TRUE	TRUE	FALSE	FALSE	FALSE	FALSE	FALSE	FALSE	Promoter	10	22	ENSMMMG00000014096	CZRN01000062.1	107153923	conserved gene and region	NA	NA	NA	NA	NA	NA	NA
cg11383875	NA	NA	-0.0080882	Marmoset.Callithrix_jacchus.ASM275486v1.100	cg11383875	DDX17	DDX17_threeUTR	NTIC01000001.1	3538678	3538727	50	+	3538726	3538727	GCGTGTGTGGGGACTTCTCACTGCCACGGACCCTTGATGCATGCTCCCCG	3' UTR	1	3520782	3542535	21754	1	DDX17-201	17896	DDX17-201;DDX17-202	DDX17;DDX17	0;0	TRUE	FALSE	FALSE	FALSE	TRUE	TRUE	TRUE	FALSE	FALSE	threeUTR	8	16	ENSMMMG00000014113	CZRN01000012.1	107139651	conserved gene and region	NTIC01000001.1	3538675	3538844	170	*	170	13
cg16981766	NA	NA	0.0148215	Marmoset.Callithrix_jacchus.ASM275486v1.100	cg16981766	INO80D	INO80D_fiveUTR	NTIC01035500.1	120612104	120612153	50	+	120612152	120612153	GCTTATTGTCAACCTCAGAGAAGTGTATATGTTTCCCTTCATACATCACG	5' UTR	926	120559061	120635972	76912	2	INO80D-201	23819	INO80D-201	INO80D	0	TRUE	FALSE	FALSE	TRUE	FALSE	TRUE	FALSE	FALSE	FALSE	fiveUTR	2	12	ENSMMMG00000014555	CZRN01000009.1	107138633	conserved gene and region	NA	NA	NA	NA	NA	NA	NA
cg26245705	NA	NA	-0.0140027	Marmoset.Callithrix_jacchus.ASM275486v1.100	cg26245705	ZIC5	ZIC5_Intergenic_downstream	NTIC01000001.1	196521540	196521589	50	-	196521540	196521541	CGCTCCTCGCTGCTAATTACAAATAAATGATGATGTGCTCACTAAGTAAT	Distal Intergenic	1	196530006	196536268	6263	2	ZIC5-201	14728	NA	NA	NA	FALSE	TRUE	FALSE	FALSE	FALSE	FALSE	FALSE	FALSE	TRUE	Intergenic_downstream	22	27	NA	NA	NA	mapped to different genes	NTIC01000001.1	196521114	196521548	435	*	435	35
cg12739070	NA	NA	-0.00650429	Marmoset.Callithrix_jacchus.ASM275486v1.100	cg12739070	ZNF827	ZNF827_Exon	NTIC01033278.1	22406278	22406327	50	+	22406278	22406279	CGACTTCGTCACCATGGAGGAAGCAGAGATAAAGACTCACATTGGCACCA	Exon (ZNF827-204/ZNF827, exon 11 of 15)	821	22246691	22418175	171485	1	ZNF827-204	159587	ZNF827-204;ZNF827-205;ZNF827-201;ZNF827-202;ZNF827-203	ZNF827;ZNF827;ZNF827;ZNF827;ZNF827	0;0;0;0;0	TRUE	FALSE	FALSE	FALSE	FALSE	TRUE	FALSE	FALSE	FALSE	Exon	19	32	ENSMMMG00000001587	CZRN01000015.1	107141100	conserved gene and region	NA	NA	NA	NA	NA	NA	NA
cg09776887	NA	NA	-0.0143563	Marmoset.Callithrix_jacchus.ASM275486v1.100	cg09776887	PTCH1	PTCH1_Promoter	NTIC01000001.1	133949842	133949891	50	+	133949842	133949843	CGGCAGACCACCCACGCCGAGGGCCATGGAACTGCTTAATAGAAACAGGC	Promoter (<=1kb)	1	133950219	134017098	66880	1	PTCH1-201	-328	PTCH1-201	PTCH1	0	FALSE	TRUE	TRUE	FALSE	FALSE	FALSE	FALSE	FALSE	FALSE	Promoter	4	37	ENSMMMG00000002556	CZRN01000090.1	107157623	conserved gene but different region	NA	NA	NA	NA	NA	NA	NA
cg05284834	NA	NA	-0.0140526	Marmoset.Callithrix_jacchus.ASM275486v1.100	cg05284834	RREB1	RREB1_Intron	NTIC01022223.1	148485880	148485929	50	+	148485928	148485929	GAGCCCAGATCCGGACGAGCAGTTCACATTCCATTACGAAATTCTACACG	Intron (RREB1-201/RREB1, intron 1 of 9)	540	148435782	148628425	192644	1	RREB1-201	50098	RREB1-201	RREB1	0	TRUE	FALSE	FALSE	FALSE	FALSE	FALSE	TRUE	FALSE	FALSE	Intron	8	11	ENSMMMG00000014665	CZRN01000037.1	107149228	conserved gene and region	NA	NA	NA	NA	NA	NA	NA
cg14738500	NA	NA	0.0218461	Marmoset.Callithrix_jacchus.ASM275486v1.100	cg14738500	GFI1	GFI1_Promoter	NTIC01036611.1	28458404	28458453	50	-	28458404	28458405	CGAAGGGAAATGAGCAAACCTCTCGGATTGGGTGTCAAGGTATTTTCAGC	Promoter (3-4kb)	967	28461664	28469596	7933	1	GFI1-201	-3260	GFI1-201	GFI1	-3211	FALSE	TRUE	TRUE	FALSE	FALSE	FALSE	FALSE	FALSE	FALSE	Promoter	2	2	ENSMMMG00000024023	CZRN01000071.1	107155102	conserved gene but different region	NTIC01036611.1	28458079	28458690	612	*	612	60
cg14155184	NA	NA	-0.0170354	Marmoset.Callithrix_jacchus.ASM275486v1.100	cg14155184	TMEM63B	TMEM63B_Exon	NTIC01022223.1	122558503	122558552	50	-	122558503	122558504	CGATGATGGGGCAGGTGATACTGTAGGTCATGACCACCGTGAAGACGCAC	Exon (TMEM63B-203/TMEM63B, exon 17 of 21)	540	122555647	122576827	21181	2	TMEM63B-203	18275	TMEM63B-203;TMEM63B-201;TMEM63B-202	TMEM63B;TMEM63B;TMEM63B	0;0;0	TRUE	FALSE	FALSE	FALSE	FALSE	TRUE	FALSE	FALSE	FALSE	Exon	12	12	ENSMMMG00000024568	CZRN01000021.1	107143644	conserved gene and region	NTIC01022223.1	122558360	122558588	229	*	229	19
cg25960707	NA	NA	-0.00017739	Marmoset.Callithrix_jacchus.ASM275486v1.100	cg25960707	CXXC5	CXXC5_Intergenic_downstream	NTIC01011112.1	163626396	163626445	50	-	163626396	163626397	CGCCAGGCAGGCGGGAGCTGGTCAGGTTTTTAATTGAACACGATGCAAAT	Distal Intergenic	286	163643991	163646350	2360	2	CXXC5-201	19954	NA	NA	NA	FALSE	TRUE	FALSE	FALSE	FALSE	FALSE	FALSE	FALSE	TRUE	Intergenic_downstream	30	60	ENSMMMG00000010012	CZRN01000001.1	107141605	conserved gene but different region	NA	NA	NA	NA	NA	NA	NA
cg21057587	NA	NA	-6.53424e-05	Marmoset.Callithrix_jacchus.ASM275486v1.100	cg21057587	VSX2	VSX2_Promoter	NTIC01038834.1	29734604	29734653	50	-	29734652	29734653	CAGCCCAAGTGGGGTCAGAGCTGAGCAGCCAATCACCGGGGCCAGGAGCG	Promoter (<=1kb)	1055	29714087	29734450	20364	2	VSX2-201	-203	VSX2-201	VSX2	0	FALSE	TRUE	TRUE	FALSE	FALSE	FALSE	FALSE	FALSE	FALSE	Promoter	3	23	ENSMMMG00000016247	CZRN01000002.1	107145528	conserved gene and region	NTIC01038834.1	29734601	29734770	170	*	170	11
cg22479660	NA	NA	0.0182952	Marmoset.Callithrix_jacchus.ASM275486v1.100	cg22479660	NKX6-1	NKX6-1_Intergenic_downstream	NTIC01033278.1	83335044	83335093	50	-	83335092	83335093	ACTGGAGCGCATTAATAATCTGCCTCACACATTGGAAAATGCATTAGCCG	Distal Intergenic	821	83279481	83284908	5428	1	NKX6-1-201	55612	NA	NA	NA	FALSE	TRUE	FALSE	FALSE	FALSE	FALSE	FALSE	FALSE	TRUE	Intergenic_downstream	25	28	ENSMMMG00000004682	CZRN01000060.1	107153646	conserved gene and region	NA	NA	NA	NA	NA	NA	NA
cg09243281	NA	NA	0.0108987	Marmoset.Callithrix_jacchus.ASM275486v1.100	cg09243281	gene:ENSCJAG00000069271	gene:ENSCJAG00000069271_Intron	NTIC01000001.1	103538394	103538443	50	-	103538394	103538395	CGGCATGATTTGGATATCATCAAACGGTTGTTGGACCAGTGTATTCAAGA	Intron (transcript:ENSCJAT00000093575/gene:ENSCJAG00000069271, intron 1 of 1)	1	103537130	103542529	5400	1	transcript:ENSCJAT00000093575	1264	transcript:ENSCJAT00000093575	gene:ENSCJAG00000069271	0	TRUE	FALSE	FALSE	FALSE	FALSE	FALSE	TRUE	FALSE	FALSE	Intron	1	3	NA	NA	NA	mapped to different genes	NA	NA	NA	NA	NA	NA	NA
cg10323846	NA	NA	-0.00161652	Marmoset.Callithrix_jacchus.ASM275486v1.100	cg10323846	TEAD1	TEAD1_Exon	NTIC01001113.1	74369440	74369489	50	-	74369440	74369441	CGTCAAGCCTTTTGTGCAGCAGGCCTACCCCATCCAGCCAGCGGTCACAG	Exon (TEAD1-208/TEAD1, exon 9 of 14)	31	74162214	74425391	263178	1	TEAD1-208	207226	TEAD1-208;TEAD1-203;TEAD1-204;TEAD1-205;TEAD1-206;TEAD1-207;TEAD1-202;TEAD1-201;TEAD1-209	TEAD1;TEAD1;TEAD1;TEAD1;TEAD1;TEAD1;TEAD1;TEAD1;TEAD1	0;0;0;0;0;0;0;0;0	TRUE	FALSE	FALSE	FALSE	FALSE	TRUE	FALSE	FALSE	FALSE	Exon	8	18	ENSMMMG00000001794	CZRN01000004.1	107135659	conserved gene and region	NA	NA	NA	NA	NA	NA	NA
cg22892466	NA	NA	0.00429445	Marmoset.Callithrix_jacchus.ASM275486v1.100	cg22892466	TBCA	TBCA_Intergenic_upstream	NTIC01011112.1	71658825	71658874	50	-	71658825	71658826	CGCACTTGGCTTGTTTACATAGGACCAGCACCATTTCCACGGATTAAACA	Distal Intergenic	286	71509873	71592111	82239	2	TBCA-201	-66763	NA	NA	NA	FALSE	TRUE	FALSE	FALSE	FALSE	FALSE	FALSE	FALSE	TRUE	Intergenic_upstream	47	56	NA	NA	NA	mapped to different genes	NA	NA	NA	NA	NA	NA	NA
cg14550108	NA	NA	6.78766e-05	Marmoset.Callithrix_jacchus.ASM275486v1.100	cg14550108	NR4A2	NR4A2_Intergenic_downstream	NTIC01035500.1	67936836	67936885	50	+	67936884	67936885	CATCATGACATGGCAAACGGCTATATAAATGAATTTTTCTAAACCACACG	Distal Intergenic	926	67763944	67769651	5708	1	NR4A2-202	172892	NA	NA	NA	FALSE	TRUE	FALSE	FALSE	FALSE	FALSE	FALSE	FALSE	TRUE	Intergenic_downstream	48	74	ENSMMMG00000022388	CZRN01000006.1	107136865	mapped to different genes	NA	NA	NA	NA	NA	NA	NA
cg09536021	NA	NA	-0.00787596	Marmoset.Callithrix_jacchus.ASM275486v1.100	cg09536021	C16orf52	C16orf52_Exon	NTIC01004446.1	15703089	15703138	50	-	15703089	15703090	CGAAGAGAAGCTACAAAATATGCTCGATGGATAGCATTCACTGGAAGTAA	Exon (C16orf52-201/C16orf52, exon 2 of 3)	119	15623079	15710917	87839	1	C16orf52-202	80010	C16orf52-202;C16orf52-201	C16orf52;C16orf52	0;0	TRUE	FALSE	FALSE	FALSE	FALSE	TRUE	TRUE	FALSE	FALSE	Exon	4	5	NA	NA	NA	mapped to different genes	NA	NA	NA	NA	NA	NA	NA
cg26677826	NA	NA	-0.00511061	Marmoset.Callithrix_jacchus.ASM275486v1.100	cg26677826	TMEM53	TMEM53_Exon	NTIC01036611.1	76769511	76769560	50	+	76769511	76769512	CGTCCCTTTAATATTTTATGCAGGTGCTAACGCGGCTTGGCTGTCACCTT	Exon (TMEM53-202/TMEM53, exon 5 of 5)	967	76731606	76769603	37998	1	TMEM53-204	37905	TMEM53-204;TMEM53-202;TMEM53-203;RNF220-201	TMEM53;TMEM53;TMEM53;RNF220	0;0;0;0	TRUE	FALSE	FALSE	FALSE	FALSE	TRUE	TRUE	FALSE	FALSE	Exon	5	27	ENSMMMG00000000115	CZRN01000016.1	107141842	mapped to different genes	NA	NA	NA	NA	NA	NA	NA
cg21411835	NA	NA	0.0272278	Marmoset.Callithrix_jacchus.ASM275486v1.100	cg21411835	HARBI1	HARBI1_Exon	NTIC01001113.1	106729174	106729223	50	+	106729222	106729223	AGCACTCAGCTGTGGGGTAACTGACCCGCTGTCGGAGCCTGATGTAAGCG	Exon (NA, exon 7 of 1)	31	106787403	106802479	15077	2	HARBI1-201	73256	NA	NA	NA	TRUE	FALSE	FALSE	FALSE	FALSE	TRUE	TRUE	FALSE	FALSE	Exon	5	5	ENSMMMG00000013860	CZRN01000004.1	107135796	mapped to different genes	NA	NA	NA	NA	NA	NA	NA
cg23208122	NA	NA	3.67532e-06	Marmoset.Callithrix_jacchus.ASM275486v1.100	cg23208122	ZEB2	ZEB2_Intron	NTIC01035500.1	79622993	79623042	50	-	79623041	79623042	TGACTGACATCTGCTATCATGCTAAGCAGGTGTTCCTATGTAAACGAACG	Intron (ZEB2-201/ZEB2, intron 1 of 8)	926	79592859	79723228	130370	1	ZEB2-201	30134	ZEB2-201;ZEB2-202;ZEB2-203;ZEB2-204;ZEB2-205;ZEB2-206	ZEB2;ZEB2;ZEB2;ZEB2;ZEB2;ZEB2	0;0;0;0;0;0	TRUE	FALSE	FALSE	FALSE	FALSE	FALSE	TRUE	FALSE	FALSE	Intron	137	220	ENSMMMG00000021492	CZRN01000006.1	107136836	conserved gene and region	NA	NA	NA	NA	NA	NA	NA
cg15917885	NA	NA	-0.0119599	Marmoset.Callithrix_jacchus.ASM275486v1.100	cg15917885	NEUROD2	NEUROD2_Intergenic_downstream	NTIC01034389.1	113531949	113531998	50	-	113531949	113531950	CGGCCTCATAAATCAGTTTTTAAGTAGCAACCACATGGACATTTCCCAGC	Distal Intergenic	873	113541624	113542766	1143	2	NEUROD2-201	10817	NA	NA	NA	FALSE	TRUE	FALSE	FALSE	FALSE	FALSE	FALSE	FALSE	TRUE	Intergenic_downstream	33	42	NA	NA	NA	mapped to different genes	NA	NA	NA	NA	NA	NA	NA
cg20117682	NA	NA	0.000861779	Marmoset.Callithrix_jacchus.ASM275486v1.100	cg20117682	SP8	SP8_Promoter	NTIC01002224.1	34552169	34552218	50	-	34552169	34552170	CGACATGGATGAGACAGATGATATGATTAAGGGGCTGTGGTCGTTTTAAT	Promoter (2-3kb)	64	34555034	34558998	3965	1	SP8-201	-2865	SP8-201	SP8	0	FALSE	TRUE	TRUE	FALSE	FALSE	FALSE	FALSE	FALSE	FALSE	Promoter	27	51	ENSMMMG00000015521	CZRN01000052.1	NA	conserved gene and region	NA	NA	NA	NA	NA	NA	NA
cg14842184	NA	NA	-0.00672641	Marmoset.Callithrix_jacchus.ASM275486v1.100	cg14842184	PPRC1	PPRC1_Exon	NTIC01004446.1	84365405	84365454	50	+	84365405	84365406	CGCTGCTCACGGCTCTGACGGAGATCTTGGACAATGCAGATTCTGAGAAC	Exon (PPRC1-202/PPRC1, exon 3 of 14)	119	84358792	84375440	16649	1	PPRC1-201	6613	PPRC1-201;PPRC1-202;PPRC1-203;PPRC1-204	PPRC1;PPRC1;PPRC1;PPRC1	0;0;0;0	TRUE	FALSE	FALSE	FALSE	FALSE	TRUE	FALSE	FALSE	FALSE	Exon	4	4	ENSMMMG00000023259	CZRN01000040.1	107149829	conserved gene and region	NA	NA	NA	NA	NA	NA	NA
cg21047370	NA	NA	-0.000870916	Marmoset.Callithrix_jacchus.ASM275486v1.100	cg21047370	UNCX	UNCX_Intergenic_downstream	NTIC01011112.1	144162543	144162592	50	-	144162591	144162592	TGAAATCGGTTTGAAATGGCGTGTCAGGTTTTTCTCTCCCTGCTGAAGCG	Distal Intergenic	286	144088308	144093389	5082	1	UNCX-203	74284	NA	NA	NA	FALSE	TRUE	FALSE	FALSE	FALSE	FALSE	FALSE	FALSE	TRUE	Intergenic_downstream	7	94	NA	NA	NA	mapped to different genes	NA	NA	NA	NA	NA	NA	NA
cg21760034	NA	NA	-0.0105925	Marmoset.Callithrix_jacchus.ASM275486v1.100	cg21760034	FBXO45	FBXO45_Exon	NTIC01006668.1	18270276	18270325	50	-	18270324	18270325	TCTCTCACCTTGGCCTTGTAGCTGGGCAGGTTGCACAGGATGTCCGTGCG	Promoter (<=1kb)	183	18251608	18270598	18991	2	FBXO45-201	273	FBXO45-201	FBXO45	0	TRUE	FALSE	TRUE	FALSE	FALSE	TRUE	TRUE	FALSE	FALSE	Exon	4	4	ENSMMMG00000010104	CZRN01000020.1	107143212	conserved gene and region	NTIC01006668.1	18270320	18271212	893	*	893	106
cg23810523	NA	NA	-0.0849114	Marmoset.Callithrix_jacchus.ASM275486v1.100	cg23810523	DGAT1	DGAT1_Promoter	NTIC01007779.1	45719582	45719631	50	-	45719630	45719631	GAATCAGTACAAAATAGGTGCTACCTAAACGTTCCTTCTACCTGAATTCG	Promoter (3-4kb)	219	45700976	45715670	14695	2	DGAT1-201	-3961	DGAT1-201;DGAT1-202;DGAT1-203;SCRT1-201	DGAT1;DGAT1;DGAT1;SCRT1	-3912;-3912;-3912;5240	FALSE	TRUE	TRUE	FALSE	FALSE	FALSE	FALSE	FALSE	FALSE	Promoter	6	6	ENSMMMG00000007924	CZRN01000019.1	107143024	mapped to different genes	NA	NA	NA	NA	NA	NA	NA
cg25485747	NA	NA	-0.00161068	Marmoset.Callithrix_jacchus.ASM275486v1.100	cg25485747	LRMDA	LRMDA_Intron	NTIC01004446.1	43553573	43553622	50	+	43553573	43553574	CGTCAGCCGTCTTTCACCAACCTCAAAGGAAAGTTGAATGCGGGGCTCAC	Intron (LRMDA-203/LRMDA, intron 2 of 2)	119	43522381	44631075	1108695	2	LRMDA-201	1077453	LRMDA-201;LRMDA-202;LRMDA-203	LRMDA;LRMDA;LRMDA	0;0;0	TRUE	FALSE	FALSE	FALSE	FALSE	FALSE	TRUE	FALSE	FALSE	Intron	161	164	ENSMMMG00000023316	CZRN01000094.1	107158139	conserved gene and region	NA	NA	NA	NA	NA	NA	NA
cg15245927	NA	NA	0.012557	Marmoset.Callithrix_jacchus.ASM275486v1.100	cg15245927	VCL	VCL_Exon	NTIC01004446.1	45967056	45967105	50	-	45967104	45967105	CAGTACCTTACTAGACCACTTGGTAGCTTCCCGATGCAAGGACTGAGCCG	Exon (VCL-201/VCL, exon 19 of 22)	119	45960789	46084095	123307	2	VCL-201	116990	VCL-201	VCL	0	TRUE	FALSE	FALSE	FALSE	FALSE	TRUE	TRUE	FALSE	FALSE	Exon	8	8	ENSMMMG00000023388	CZRN01000094.1	107158154	conserved gene but different region	NTIC01004446.1	45967087	45967279	193	*	193	12
cg18432293	NA	NA	0.000395651	Marmoset.Callithrix_jacchus.ASM275486v1.100	cg18432293	SOX2	SOX2_Intergenic_upstream	NTIC01006668.1	3341447	3341496	50	+	3341447	3341448	CGGTGGGGGGATAGAGCAGTGTTAGGATAACTGACTTTTTTGTTGTTCTC	Distal Intergenic	183	3354462	3355421	960	1	SOX2-201	-12966	NA	NA	NA	FALSE	TRUE	FALSE	FALSE	FALSE	FALSE	FALSE	FALSE	TRUE	Intergenic_upstream	13	46	ENSMMMG00000003111	CZRN01000038.1	107149540	mapped to different genes	NA	NA	NA	NA	NA	NA	NA
cg25922845	NA	NA	-0.000543283	Marmoset.Callithrix_jacchus.ASM275486v1.100	cg25922845	GTDC1	GTDC1_Intergenic_upstream	NTIC01035500.1	79723836	79723885	50	-	79723836	79723837	CGAAGTCTTAAAGTGACCTGGACGTGAAGGAAAAAGTAAGATGAGAAATA	Downstream (<1kb)	926	79797655	80220976	423322	1	GTDC1-201	-73819	ZEB2-201;ZEB2-202;ZEB2-203;ZEB2-204;ZEB2-205;ZEB2-206	ZEB2;ZEB2;ZEB2;ZEB2;ZEB2;ZEB2	0;0;0;0;0;0	FALSE	TRUE	FALSE	FALSE	FALSE	FALSE	FALSE	TRUE	FALSE	Intergenic_upstream	5	60	ENSMMMG00000021476	CZRN01000006.1	107136833	mapped to different genes	NA	NA	NA	NA	NA	NA	NA
cg24897861	NA	NA	-0.000785094	Marmoset.Callithrix_jacchus.ASM275486v1.100	cg24897861	NTM	NTM_Intron	NTIC01001113.1	29282319	29282368	50	-	29282367	29282368	GTAATGAATTAGTGGCCCAGAACCTCGTTAGTCAGAATAATCTTTCCACG	Intron (NTM-201/NTM, intron 1 of 8)	31	28994921	29965228	970308	1	NTM-201	287398	NTM-201	NTM	0	TRUE	FALSE	FALSE	FALSE	FALSE	FALSE	TRUE	FALSE	FALSE	Intron	25	37	ENSMMMG00000002613	CZRN01000059.1	NA	conserved gene and region	NA	NA	NA	NA	NA	NA	NA
cg11128436	NA	NA	-0.389937	Marmoset.Callithrix_jacchus.ASM275486v1.100	cg11128436	KAT6B	KAT6B_fiveUTR	NTIC01004446.1	45224051	45224100	50	+	45224099	45224100	AAGCCGCCGCCATTTTGTGTCCCCCTGTTGTTGTCGTTGACATGAATCCG	Promoter (<=1kb)	119	45019279	45224074	204796	2	KAT6B-201	0	KAT6B-201;KAT6B-202;KAT6B-203;KAT6B-204	KAT6B;KAT6B;KAT6B;KAT6B	0;0;0;0	TRUE	FALSE	TRUE	TRUE	FALSE	TRUE	FALSE	FALSE	FALSE	fiveUTR	4	23	ENSMMMG00000023353	CZRN01000094.1	NA	conserved gene and region	NTIC01004446.1	45223902	45224100	199	*	199	25
cg23223379	NA	NA	0.00518144	Marmoset.Callithrix_jacchus.ASM275486v1.100	cg23223379	TRIB2	TRIB2_Intergenic_downstream	NTIC01005557.1	95428725	95428774	50	-	95428725	95428726	CGCACAATTTTATTGATTGAAGAGATTAGGACAAAAACATTAAACCAAAT	Distal Intergenic	158	95430023	95453156	23134	2	TRIB2-201	24431	TRIB2-201	TRIB2	0	FALSE	TRUE	FALSE	FALSE	FALSE	FALSE	FALSE	FALSE	TRUE	Intergenic_downstream	1	2	ENSMMMG00000022461	CZRN01000007.1	107137491	conserved gene but different region	NA	NA	NA	NA	NA	NA	NA
cg12493075	NA	NA	-0.0209538	Marmoset.Callithrix_jacchus.ASM275486v1.100	cg12493075	LHX5	LHX5_Promoter	NTIC01000002.1	18532081	18532130	50	-	18532081	18532082	CGGCAAAACAGTTTCTCAGTGGTACACCAGTATAATTTTTCACGGCTGGC	Promoter (4-5kb)	2	18536725	18545068	8344	1	LHX5-201	-4644	LHX5-201	LHX5	-4595	FALSE	TRUE	TRUE	FALSE	FALSE	FALSE	FALSE	FALSE	FALSE	Promoter	9	24	ENSMMMG00000022349	CZRN01000102.1	107158662	mapped to different genes	NTIC01000002.1	18532123	18532470	348	*	348	32
cg17986111	NA	NA	-0.00890768	Marmoset.Callithrix_jacchus.ASM275486v1.100	cg17986111	CTNNA2	CTNNA2_Exon	NTIC01005557.1	27065812	27065861	50	-	27065812	27065813	CGTGGCTCTATCTGGATCACAATCACATCTGCTCCGTGCAGGGGGACGCC	Exon (LRRTM1-201/LRRTM1, exon 1 of 1)	158	26712415	27707248	994834	2	CTNNA2-201	641387	CTNNA2-201;CTNNA2-202;CTNNA2-203;LRRTM1-201	CTNNA2;CTNNA2;CTNNA2;LRRTM1	0;0;0;0	TRUE	FALSE	FALSE	FALSE	FALSE	TRUE	TRUE	FALSE	FALSE	Exon	16	24	ENSMMMG00000005377	CZRN01000065.1	107154248	conserved gene and region	NTIC01005557.1	27065636	27065894	259	*	259	23
cg15179595	NA	NA	7.74826e-05	Marmoset.Callithrix_jacchus.ASM275486v1.100	cg15179595	GPC5	GPC5_Exon	NTIC01000001.1	188028634	188028683	50	-	188028682	188028683	ATGAGCACTTAAAGTACTGCTAGCTGTAGAACTCCAGCTTCGGCCTGTCG	Exon (cja-mir-20a-201/cja-mir-20a-201, exon 1 of 1)	1	188075244	189539328	1464085	1	GPC5-201	-46610	NA	NA	NA	TRUE	FALSE	FALSE	FALSE	FALSE	TRUE	FALSE	FALSE	FALSE	Exon	4	5	ENSMMMG00000021337	CZRN01000014.1	107140948	mapped to different genes	NA	NA	NA	NA	NA	NA	NA
cg25947654	NA	NA	-0.00594161	Marmoset.Callithrix_jacchus.ASM275486v1.100	cg25947654	AP3B1	AP3B1_Intron	NTIC01011112.1	71868276	71868325	50	-	71868324	71868325	TGCAATATTTCTTCAGGTCTGCAGAGTCATAATTAAAGCTGAACTGAGCG	Intron (AP3B1-201/AP3B1, intron 22 of 26)	286	71811181	72091163	279983	2	AP3B1-201	222838	AP3B1-201;AP3B1-202	AP3B1;AP3B1	0;0	TRUE	FALSE	FALSE	FALSE	FALSE	FALSE	TRUE	FALSE	FALSE	Intron	19	23	ENSMMMG00000003600	CZRN01000049.1	107152303	conserved gene and region	NA	NA	NA	NA	NA	NA	NA
[truncated: 6 more columns]
